# Supplementary material for: Identification of excretory and secretory proteins from Haemonchus contortus inducing a Th9 immune response in goats
Source: Vet Res. 2022 May 21;53:36. doi: 10.1186/s13567-022-01055-8 (PMC9123704; doi:10.1186/s13567-022-01055-8)
Supplement: Supplementary file 2 — Additional file 2. Th9 cell-binding proteins identified by LC–MS/MS. In vitro: the proteins identified from the in vitro study. 7 dpi: the proteins identified from a goat infected with H. contortus at 7 dpi. 15 dpi: the proteins identified from a goat infected with H. contortus at 15 dpi. 35 dpi: the proteins identified from a goat infected with H. contortus at 35 dpi. 50 dpi: the proteins identified from a goat infected with H. contortus at 50 dpi. [file 13567_2022_1055_MOESM2_ESM.xlsx]

## Sheet: In vitro
The proteins indentified from in vitro study.
Protein Group	Reference	PepCount	UniquePepCount	CoverPercent	MW	PI		DeltaScore	ExpectValue	Ions	Reference	DIFF_MODIFIED_CANDIDATE	PI	MissCleavage	Modification	MatchedTIC	NumProteaseTermini	Engine	Tag	Decoy
	FileScan	Sequence	MH+	Diff(MH+)	Charge	Rank	Score
$1-1	tr|I6MZD7|I6MZD7_HAECO Heat shock protein 70 OS=Haemonchus contortus OX=6289 PE=3 SV=1	3	3	0.0588	70335.6	5.5
	R20191101521_0,14173	K.SQIHDIVLVGGSTR.I	1481.81	-0.00069	3	1	29.68	0	0.00237	0|0	tr|I6MZD7|I6MZD7_HAECO		6.46	0		0	2	MASCOT		T
	R20191101521_0,8354	K.VEIIANDQGNR.T	1228.63	-0.00091	2	1	22.25	0	0.00774	0|0	tr|I6MZD7|I6MZD7_HAECO		4.37	0		0	2	MASCOT		T
	R20191101521_0,15260	R.TTPSYVAFTDTER.L	1487.7	-0.00485	2	1	40.51	0	0.000413	0|0	tr|I6MZD7|I6MZD7_HAECO		4.37	0		0	2	MASCOT		T
$2-1	tr|W6NHT8|W6NHT8_HAECO Eukaryotic translation initiation factor 3 subunit A (Fragment) OS=Haemonchus contortus OX=6289 GN=HCOI_01096500 PE=3 SV=1	2	2	0.013	90131	8.95
	R20191101521_0,14661	K.FIIYK.D	683.413	-0.00107	2	1	20.41	0	0.01	0|0	tr|W6NHT8|W6NHT8_HAECO		8.59	0		0	2	MASCOT		T
	R20191101521_0,5812	R.LEDIR.E	645.357	-0.00013	2	1	26.26	0	0.0136	0|0	tr|W6NLD0|W6NLD0_HAECO/tr|W6NHT8|W6NHT8_HAECO		4.37	0		0	2	MASCOT		T
$3-1	tr|W6NAJ1|W6NAJ1_HAECO Uncharacterized protein OS=Haemonchus contortus OX=6289 GN=HCOI_00827400 PE=4 SV=1	4	1	0.0394	14187	8.9
	R20191101521_0,2609	R.RIEPR.S	670.399	0.00133	2	1	36.1	0	0.000209	0|0	tr|W6NAJ1|W6NAJ1_HAECO		9.6	1		0	2	MASCOT		T
	R20191101521_0,2798	R.RIEPR.S	670.399	0.00137	2	1	20.59	0	0.00742	0|0	tr|W6NAJ1|W6NAJ1_HAECO		9.6	1		0	2	MASCOT		T
	R20191101521_0,2986	R.RIEPR.S	670.399	0.00179	2	1	23.88	0	0.00348	0|0	tr|W6NAJ1|W6NAJ1_HAECO		9.6	1		0	2	MASCOT		T
	R20191101521_0,3429	R.RIEPR.S	670.399	-0.00107	2	1	21.32	0	0.00701	0|0	tr|W6NAJ1|W6NAJ1_HAECO		9.6	1		0	2	MASCOT		T
$4-1	tr|W6NC30|W6NC30_HAECO Pleckstrin homology domain containing protein (Fragment) OS=Haemonchus contortus OX=6289 GN=HCOI_01577400 PE=4 SV=1	2	1	0.0059	94184.9	6.45
	R20191101521_0,11162	R.LELLR.C	643.414	-0.0003	2	1	25.58	0	0.00761	0|0	tr|W6NC30|W6NC30_HAECO		6	0		0	2	MASCOT		T
	R20191101521_0,12172	R.LELLR.C	643.414	0.00018	2	1	24.87	0	0.00945	0|0	tr|W6NC30|W6NC30_HAECO		6	0		0	2	MASCOT		T
$5-1	tr|W6NDK5|W6NDK5_HAECO Cytoplasmic FMR1-interacting domain containing protein OS=Haemonchus contortus OX=6289 GN=HCOI_02144200 PE=4 SV=1	2	1	0.0095	60536	7.61
	R20191101521_0,5771	R.LNISR.L	602.362	-0.00033	2	1	36.5	0	0.00171	0|0	tr|W6NDK5|W6NDK5_HAECO		9.75	0		0	2	MASCOT		T
	R20191101521_0,6239	R.LNISR.L	602.362	-0.00071	2	1	25.28	0	0.0227	0|0	tr|W6NDK5|W6NDK5_HAECO		9.75	0		0	2	MASCOT		T
$6-1	tr|W6NG19|W6NG19_HAECO Nematode cuticle collagen and Collagen triple helix repeat domain containing protein OS=Haemonchus contortus OX=6289 GN=HCOI_01475700 PE=4 SV=1	2	1	0.0173	34853	5.7
	R20191101521_0,6224	M.LLEAGR.V	658.388	-0.0001	2	1	21.53	0	0.0225	0|0	tr|W6NG19|W6NG19_HAECO		6	0		0	2	MASCOT		T
	R20191101521_0,6736	M.LLEAGR.V	658.388	0.0001	2	1	24.59	0	0.0111	0|0	tr|W6NG19|W6NG19_HAECO		6	0		0	2	MASCOT		T
$7-1	tr|W6NMY9|W6NMY9_HAECO CRE-HUM-2 protein (Fragment) OS=Haemonchus contortus OX=6289 GN=HCOI_01067700 PE=4 SV=1	2	1	0.0125	45403.3	5.1
$7-2	tr|W6N9L2|W6N9L2_HAECO Myosin-6-like OS=Haemonchus contortus OX=6289 GN=HCOI_00530800 PE=4 SV=1	2	1	0.0114	50374	6.58
	R20191101521_0,7048	K.LELER.K ! K.LELER.L	659.372	-9e-05	2	1	37.28	0	0.000889	0|0	tr|W6N9L2|W6N9L2_HAECO ! tr|W6NMY9|W6NMY9_HAECO		4.53	0		0	2	MASCOT		T
	R20191101521_0,7621	K.LELER.K ! K.LELER.L	659.372	-0.00045	2	1	27.21	0	0.00903	0|0	tr|W6N9L2|W6N9L2_HAECO ! tr|W6NMY9|W6NMY9_HAECO		4.53	0		0	2	MASCOT		T
$8-1	tr|W6NNE9|W6NNE9_HAECO RNA-directed DNA polymerase (Reverse transcriptase) domain containing protein OS=Haemonchus contortus OX=6289 GN=HCOI_00478400 PE=4 SV=1	2	1	0.0265	25790.5	9.02
	R20191101521_0,3030	K.VLTSWK.T	733.424	0.0054	2	1	28.55	0	0.00342	0|0	tr|W6NNE9|W6NNE9_HAECO		8.72	0		0	2	MASCOT		T
	R20191101521_0,3185	K.VLTSWK.T	733.424	0.00698	2	1	35.03	0	0.00126	0|0	tr|W6NNE9|W6NNE9_HAECO		8.72	0		0	2	MASCOT		T
$9-1	tr|W6NR87|W6NR87_HAECO Retrotransposon domain containing protein OS=Haemonchus contortus OX=6289 GN=HCOI_01134800 PE=4 SV=1	2	1	0.0047	123318	8.8
	R20191101521_0,2212	R.KELPR.K	642.393	-2e-05	2	1	20.78	0	0.0142	0|0	tr|W6NR87|W6NR87_HAECO		8.75	1		0	2	MASCOT		T
	R20191101521_0,2469	R.KELPR.K	642.393	0.00078	2	1	21.83	0	0.0112	0|0	tr|W6NR87|W6NR87_HAECO		8.75	1		0	2	MASCOT		T
$10-1	tr|W6NV24|W6NV24_HAECO Ribonuclease II R domain containing protein (Fragment) OS=Haemonchus contortus OX=6289 GN=HCOI_01623000 PE=3 SV=1	2	1	0.0046	120214	8.5
	R20191101521_0,2840	R.IEQPK.L	614.351	0.00054	2	1	20.5	0	0.00758	0|0	tr|W6NV24|W6NV24_HAECO		6	0		0	2	MASCOT		T
	R20191101521_0,3033	R.IEQPK.L	614.351	0.00074	2	1	21.61	0	0.00587	0|0	tr|W6NV24|W6NV24_HAECO		6	0		0	2	MASCOT		T
$11-1	tr|W6NVC3|W6NVC3_HAECO RNA-directed DNA polymerase (Reverse transcriptase) domain containing protein OS=Haemonchus contortus OX=6289 GN=HCOI_01652100 PE=4 SV=1	2	1	0.014	41138.2	9.74
	R20191101521_0,2486	K.M*NSLR.R	636.313	0.00063	2	1	24.08	0	0.00938	0|0	tr|W6NVC3|W6NVC3_HAECO		9.5	0	15.994919 Oxidation (M)	0	2	MASCOT		T
	R20191101521_0,3287	K.MNSLR.R	620.318	0.00051	2	1	31.36	0	0.00227	0|0	tr|W6NVC3|W6NVC3_HAECO		9.5	0		0	2	MASCOT		T
$12-1	tr|B8ZX15|B8ZX15_HAECO IF protein (Fragment) OS=Haemonchus contortus OX=6289 GN=if PE=2 SV=1	1	1	0.0556	21036.8	5.15
	R20191101521_0,21362	R.VLITTDLLAR.G	1114.68	-0.0013	2	1	55.43	0	2.15e-06	0|0	tr|B8ZX15|B8ZX15_HAECO		5.81	0		0	2	MASCOT		T
$13-1	tr|C5J0J5|C5J0J5_HAECO Tubulin beta chain OS=Haemonchus contortus OX=6289 PE=2 SV=1	1	1	0.0402	49822.6	4.82
$13-2	tr|Q25023|Q25023_HAECO Tubulin beta chain OS=Haemonchus contortus OX=6289 GN=tub12-164 PE=2 SV=1	1	1	0.0381	52074.2	4.92
$13-3	tr|C5J0K0|C5J0K0_HAECO Tubulin beta chain OS=Haemonchus contortus OX=6289 PE=2 SV=1	1	1	0.0402	49802.6	4.79
$13-4	tr|C5J0J6|C5J0J6_HAECO Tubulin beta chain OS=Haemonchus contortus OX=6289 GN=tbb-isotype-2 PE=2 SV=1	1	1	0.0402	49856.6	4.82
$13-5	tr|C5J0J9|C5J0J9_HAECO Tubulin beta chain OS=Haemonchus contortus OX=6289 PE=2 SV=1	1	1	0.0402	49798.6	4.85
$13-6	tr|C5J0J7|C5J0J7_HAECO Tubulin beta chain OS=Haemonchus contortus OX=6289 PE=2 SV=1	1	1	0.0402	49798.6	4.86
$13-7	tr|Q25022|Q25022_HAECO Tubulin beta chain OS=Haemonchus contortus OX=6289 GN=tub12-16 PE=2 SV=1	1	1	0.0402	49841.6	4.81
$13-8	tr|R4X606|R4X606_HAECO Tubulin beta chain OS=Haemonchus contortus OX=6289 GN=tbb-isotype-3 PE=2 SV=1	1	1	0.0408	49346	4.92
$13-9	tr|C5J0J8|C5J0J8_HAECO Tubulin beta chain OS=Haemonchus contortus OX=6289 PE=2 SV=1	1	1	0.0402	49784.6	4.85
	R20191101521_0,24244	K.GHYTEGAELVDSVLDVVR.K	1958.98	-0.00554	3	1	70.58	0	2.58e-07	0|0	tr|C5J0J6|C5J0J6_HAECO/tr|C5J0J9|C5J0J9_HAECO/tr|R4X606|R4X606_HAECO/tr|C5J0J8|C5J0J8_HAECO/tr|C5J0J7|C5J0J7_HAECO/tr|Q25022|Q25022_HAECO/tr|Q25023|Q25023_HAECO/tr|C5J0K0|C5J0K0_HAECO/tr|C5J0J5|C5J0J5_HAECO		4.31	0		0	2	MASCOT		T
$14-1	tr|V5J262|V5J262_HAECO p-glycoprotein 9b (Fragment) OS=Haemonchus contortus OX=6289 PE=2 SV=1	1	1	0.0134	49130.3	8.92
	R20191101521_0,5962	K.ITGAVR.L	616.378	-0.00048	2	1	22.4	0	0.0383	0|0	tr|V5J262|V5J262_HAECO		9.75	0		0	2	MASCOT		T
$15-1	tr|W6N9R1|W6N9R1_HAECO Ribosomal protein S6 (Fragment) OS=Haemonchus contortus OX=6289 GN=HCOI_01084100 PE=4 SV=1	1	1	0.0345	21474.2	9.7
	R20191101521_0,3240	K.ADGTVPK.S	687.367	-0.00734	2	1	27.73	0	0.00793	0|0	tr|W6N9R1|W6N9R1_HAECO		5.88	0		0	2	MASCOT		T
$16-1	tr|W6NAL3|W6NAL3_HAECO Major sperm protein OS=Haemonchus contortus OX=6289 GN=HCOI_00466100 PE=4 SV=1	1	1	0.0357	13847.5	5.26
$16-2	tr|W6NE27|W6NE27_HAECO Inner centromere protein domain containing protein OS=Haemonchus contortus OX=6289 GN=HCOI_01689200 PE=4 SV=1	1	1	0.0054	106347	9.27
	R20191101521_0,6753	R.LEITR.E ! K.LEITR.L	631.377	0.00021	2	1	24.24	0	0.0331	0|0	tr|W6NE27|W6NE27_HAECO ! tr|W6NAL3|W6NAL3_HAECO		6	0		0	2	MASCOT		T
$17-1	tr|W6NBA0|W6NBA0_HAECO Uncharacterized protein OS=Haemonchus contortus OX=6289 GN=HCOI_00858600 PE=4 SV=1	1	1	0.0309	32729.8	9
	R20191101521_0,10001	-.M*M*PSPLISR.R	1063.53	-0.00858	2	1	22.13	0	0.0211	0|0	tr|W6NBA0|W6NBA0_HAECO		9.5	0	15.994919 Oxidation (M)	0	2	MASCOT		T
$18-1	tr|W6NTY7|W6NTY7_HAECO DNA RNA helicase domain containing protein OS=Haemonchus contortus OX=6289 GN=HCOI_01511300 PE=3 SV=1 - [W6NTY7_HAECO]	1	1	0.0268	29521.2	5.81
$18-2	tr|W6NEX5|W6NEX5_HAECO Uncharacterized protein OS=Haemonchus contortus OX=6289 GN=HCOI_00335000 PE=4 SV=1	1	1	0.0493	15826.8	5.39
$18-3	tr|W6NHI3|W6NHI3_HAECO DUF1758 domain-containing protein OS=Haemonchus contortus OX=6289 GN=HCOI_01734100 PE=4 SV=1	1	1	0.009	88130.6	8.68
	R20191101521_0,8191	M.STLLSTK.K	749.44	-0.00013	2	1	28.34	0	0.00286	0|0	tr|W6NHI3|W6NHI3_HAECO/tr|W6NTY7|W6NTY7_HAECO/tr|W6NEX5|W6NEX5_HAECO		8.47	0		0	2	MASCOT		T
$19-1	tr|W6NBX9|W6NBX9_HAECO Uncharacterized protein OS=Haemonchus contortus OX=6289 GN=HCOI_00873500 PE=4 SV=1	1	1	0.0276	24689.3	9.86
	R20191101521_0,10394	K.IGLLAR.N	642.43	-0.00066	2	1	21.66	0	0.00785	0|0	tr|W6NBX9|W6NBX9_HAECO		9.75	0		0	2	MASCOT		T
$20-1	tr|W6NCW7|W6NCW7_HAECO Actin actin domain containing protein OS=Haemonchus contortus OX=6289 GN=HCOI_01137900 PE=3 SV=1	1	1	0.0266	41812.3	5.3
$20-2	tr|W6NR97|W6NR97_HAECO Actin actin domain containing protein OS=Haemonchus contortus OX=6289 GN=HCOI_01138100 PE=3 SV=1	1	1	0.0249	44659.7	5.69
$20-3	tr|W6NC74|W6NC74_HAECO Actin actin domain containing protein OS=Haemonchus contortus OX=6289 GN=HCOI_01138000 PE=3 SV=1	1	1	0.0266	41812.3	5.3
	R20191101521_0,10602	R.GYSFTTTAER.E	1132.53	5e-05	2	1	53.86	0	4.11e-06	0|0	tr|W6NC74|W6NC74_HAECO/tr|W6NR97|W6NR97_HAECO/tr|W6NCW7|W6NCW7_HAECO		6	0		0	2	MASCOT		T
$21-1	tr|W6ND72|W6ND72_HAECO Transcription factor and Oxoglutarate iron-dependent oxygenase domain containing protein OS=Haemonchus contortus OX=6289 GN=HCOI_01069100 PE=4 SV=1	1	1	0.0077	87736.6	6.14
	R20191101521_0,7476	R.GMIPSR.S	660.35	0.00022	2	1	26.22	0	0.00824	0|0	tr|W6ND72|W6ND72_HAECO		9.75	0		0	2	MASCOT		T
$22-1	tr|W6NDE6|W6NDE6_HAECO Ankyrin and Sad1 UNC and Mib-herc2 and HECT domain containing protein OS=Haemonchus contortus OX=6289 GN=HCOI_01256200 PE=4 SV=1	1	1	0.0023	287613	5.32
	R20191101521_0,11373	K.KQLINR.S	771.484	0.01067	2	1	21.6	0	0.0159	0|0	tr|W6NDE6|W6NDE6_HAECO		11	1		0	2	MASCOT		T
$23-1	tr|W6NDG1|W6NDG1_HAECO Bardet-Biedl syndrome 1 protein isoform 2 OS=Haemonchus contortus OX=6289 GN=HCOI_01386400 PE=4 SV=1	1	1	0.0335	26387.2	6.2
	R20191101521_0,16837	R.DGQIFSIK.R	907.488	-0.00117	2	1	22.22	0	0.0306	0|0	tr|W6NDG1|W6NDG1_HAECO		5.84	0		0	2	MASCOT		T
$24-1	tr|W6NDI2|W6NDI2_HAECO Peptidase S28 domain containing protein OS=Haemonchus contortus OX=6289 GN=HCOI_00636600 PE=4 SV=1	1	1	0.0088	63393	4.98
	R20191101521_0,13925	K.MSWIK.T	664.349	-0.00065	2	1	20.1	0	0.0215	0|0	tr|W6NDI2|W6NDI2_HAECO		8.5	0		0	2	MASCOT		T
$25-1	tr|W6NF57|W6NF57_HAECO Serine threonine protein kinase-related domain containing protein OS=Haemonchus contortus OX=6289 GN=HCOI_01670200 PE=3 SV=1	1	1	0.0166	40111.8	9.77
	R20191101521_0,5079	K.LVTAVR.C	658.425	-9e-05	2	1	21.77	0	0.0286	0|0	tr|W6NF57|W6NF57_HAECO		9.75	0		0	2	MASCOT		T
$26-1	tr|W6NFF6|W6NFF6_HAECO Dbl homology (DH) domain containing protein (Fragment) OS=Haemonchus contortus OX=6289 GN=HCOI_01700700 PE=4 SV=1	1	1	0.0062	89762.8	9.18
	R20191101521_0,5057	R.LIEPR.K	627.382	-0.00051	2	1	38.51	0	0.000218	0|0	tr|W6NFF6|W6NFF6_HAECO		6	0		0	2	MASCOT		T
$27-1	tr|W6NFQ3|W6NFQ3_HAECO Cadherin domain containing protein (Fragment) OS=Haemonchus contortus OX=6289 GN=HCOI_01975800 PE=4 SV=1	1	1	0.0089	61939.3	4.69
	R20191101521_0,8205	M.FTIDK.A	623.34	-0.01082	2	1	20.51	0	0.152	0|0	tr|W6NFQ3|W6NFQ3_HAECO		5.84	0		0	2	MASCOT		T
$28-1	tr|W6NFR9|W6NFR9_HAECO RNA-directed DNA polymerase (Reverse transcriptase) domain containing protein OS=Haemonchus contortus OX=6289 GN=HCOI_00682300 PE=4 SV=1	1	1	0.0087	66966.1	9.64
$28-2	tr|W6NF02|W6NF02_HAECO RNA-directed DNA polymerase (Reverse transcriptase) domain containing protein (Fragment) OS=Haemonchus contortus OX=6289 GN=HCOI_00054600 PE=4 SV=1	1	1	0.0079	71304.4	8.98
$28-3	tr|W6NV75|W6NV75_HAECO RNA-directed DNA polymerase (Reverse transcriptase) domain containing protein OS=Haemonchus contortus OX=6289 GN=HCOI_01638900 PE=4 SV=1	1	1	0.0198	29615.8	9.58
$28-4	tr|W6NSV0|W6NSV0_HAECO RNA-directed DNA polymerase (Reverse transcriptase) domain containing protein OS=Haemonchus contortus OX=6289 GN=HCOI_02086000 PE=4 SV=1	1	1	0.0063	90300.7	9.49
$28-5	tr|W6NGN0|W6NGN0_HAECO RNA-directed DNA polymerase (Reverse transcriptase) domain containing protein OS=Haemonchus contortus OX=6289 GN=HCOI_00605300 PE=4 SV=1	1	1	0.0154	37193.4	9.42
$28-6	tr|W6NLL4|W6NLL4_HAECO RNA-directed DNA polymerase (Reverse transcriptase) domain containing protein OS=Haemonchus contortus OX=6289 GN=HCOI_01880700 PE=4 SV=1	1	1	0.0153	37150.1	8.87
$28-7	tr|W6NBJ2|W6NBJ2_HAECO Phosphodiesterase OS=Haemonchus contortus OX=6289 GN=HCOI_00745200 PE=3 SV=1	1	1	0.0088	64359.5	5.84
$28-8	tr|W6NT60|W6NT60_HAECO Alpha-N-acetylgalactosaminidase OS=Haemonchus contortus OX=6289 GN=HCOI_01482500 PE=4 SV=1	1	1	0.0318	17794.3	9.88
	R20191101521_0,8830	K.IILNR.L ! R.IILNR.I ! R.ILINR.L ! K.ILLNR.M ! K.ILLNR.V ! R.ILLNR.E	628.414	-0.00126	2	1	26.5	0	0.00504	0|0	tr|W6NV75|W6NV75_HAECO/tr|W6NFR9|W6NFR9_HAECO ! tr|W6NF02|W6NF02_HAECO/tr|W6NLL4|W6NLL4_HAECO ! tr|W6NBJ2|W6NBJ2_HAECO ! tr|W6NSV0|W6NSV0_HAECO ! tr|W6NGN0|W6NGN0_HAECO ! tr|W6NT60|W6NT60_HAECO		9.75	0		0	2	MASCOT		T
$29-1	tr|W6NGT0|W6NGT0_HAECO K Homology domain containing protein OS=Haemonchus contortus OX=6289 GN=HCOI_01880800 PE=4 SV=1	1	1	0.0365	15573.8	6.74
	R20191101521_0,5935	K.IENIR.L	644.373	-0.00115	2	1	22.59	0	0.0256	0|0	tr|W6NGT0|W6NGT0_HAECO		6	0		0	2	MASCOT		T
$30-1	tr|W6NH26|W6NH26_HAECO Zinc finger domain containing protein OS=Haemonchus contortus OX=6289 GN=HCOI_01909600 PE=4 SV=1	1	1	0.0067	84220.3	10.02
$30-2	tr|W6NMG7|W6NMG7_HAECO Zinc finger domain containing protein (Fragment) OS=Haemonchus contortus OX=6289 GN=HCOI_01995500 PE=4 SV=1	1	1	0.0069	82174.9	9.94
	R20191101521_0,4576	K.LVNER.N	630.357	-0.00081	2	1	24.86	0	0.0153	0|0	tr|W6NMG7|W6NMG7_HAECO/tr|W6NH26|W6NH26_HAECO		6	0		0	2	MASCOT		T
$31-1	tr|W6NIH4|W6NIH4_HAECO Protein WNK-1, isoform m (Fragment) OS=Haemonchus contortus OX=6289 GN=HCOI_01900600 PE=4 SV=1	1	1	0.0146	42338.4	6.08
	R20191101521_0,5872	K.LDSELR.K	732.389	-0.0016	2	1	21.1	0	0.0287	0|0	tr|W6NIH4|W6NIH4_HAECO		4.37	0		0	2	MASCOT		T
$32-1	tr|W6NIU4|W6NIU4_HAECO Uncharacterized protein OS=Haemonchus contortus OX=6289 GN=HCOI_01606000 PE=4 SV=1	1	1	0.03	23737	4.88
	R20191101521_0,17589	K.LDAQGGK.V	688.362	-0.00518	1	1	23.97	0	0.0407	0|0	tr|W6NIU4|W6NIU4_HAECO		5.84	0		0	2	MASCOT		T
$33-1	tr|W6NPW4|W6NPW4_HAECO FAD-dependent pyridine nucleotide-disulphide oxidoreductase and Electron transfer flavoprotein-ubiquinone oxidoreductase domain containing protein OS=Haemonchus contortus OX=6289 GN=HCOI_00793800 PE=4 SV=1	1	1	0.0101	66332.2	7.6
	R20191101521_0,3774	R.LGYGAR.A	636.346	-0.00019	2	1	21.16	0	0.0161	0|0	tr|W6NPW4|W6NPW4_HAECO		8.75	0		0	2	MASCOT		T
$34-1	tr|W6NQ86|W6NQ86_HAECO 7TM GPCR domain containing protein (Fragment) OS=Haemonchus contortus OX=6289 GN=HCOI_00856000 PE=4 SV=1	1	1	0.0177	32141.7	9.7
$34-2	tr|V5K5H8|V5K5H8_HAECO Aminopeptidase OS=Haemonchus contortus OX=6289 PE=2 SV=1	1	1	0.0051	111467	6.98
$34-3	tr|A0A140EQJ6|A0A140EQJ6_HAECO Aminopeptidase OS=Haemonchus contortus OX=6289 GN=ap-7 PE=2 SV=1	1	1	0.0051	112052	5.94
$34-4	tr|A0A126UB22|A0A126UB22_HAECO Aminopeptidase OS=Haemonchus contortus OX=6289 GN=ap-5 PE=2 SV=1	1	1	0.0051	111306	5.82
	R20191101521_0,13238	K.INWIK.K ! R.INWIK.K ! R.INWLK.M	673.403	0.00063	2	1	28.64	0	0.00568	0|0	tr|A0A126UB22|A0A126UB22_HAECO/tr|V5K5H8|V5K5H8_HAECO ! tr|A0A140EQJ6|A0A140EQJ6_HAECO ! tr|W6NQ86|W6NQ86_HAECO		8.75	0		0	2	MASCOT		T
$35-1	tr|W6NQT2|W6NQT2_HAECO Nematode cuticle collagen and Collagen triple helix repeat domain containing protein OS=Haemonchus contortus OX=6289 GN=HCOI_01025000 PE=4 SV=1	1	1	0.0356	34813.7	8.93
	R20191101521_0,15987	R.QTYASSGSTPKK.T	1254.63	0.0207	2	1	20.86	0	0.0201	0|0	tr|W6NQT2|W6NQT2_HAECO		9.7	1		0	2	MASCOT		T
$36-1	tr|W6NR83|W6NR83_HAECO DUF1758 domain-containing protein OS=Haemonchus contortus OX=6289 GN=HCOI_00334800 PE=4 SV=1	1	1	0.0162	48313.8	5.99
	R20191101521_0,9571	R.TLTTIPK.K	773.477	0.00026	2	1	23.47	0	0.0119	0|0	tr|W6NR83|W6NR83_HAECO		8.41	0		0	2	MASCOT		T
$37-1	tr|W6NRC6|W6NRC6_HAECO Immunoglobulin I-set and Fibronectin and Serine threonine protein kinase-related domain containing protein (Fragment) OS=Haemonchus contortus OX=6289 GN=HCOI_01151600 PE=4 SV=1	1	1	0.0009	642701	5.45
	R20191101521_0,3268	R.INNLR.E	629.373	0.00118	2	1	30.58	0	0.00429	0|0	tr|W6NRC6|W6NRC6_HAECO		9.75	0		0	2	MASCOT		T
$38-1	tr|W6NVE0|W6NVE0_HAECO Uncharacterized protein OS=Haemonchus contortus OX=6289 GN=HCOI_01654900 PE=4 SV=1	1	1	0.0609	13084.6	9.2
	R20191101521_0,14946	R.QIXLLGR.A	885.53	0.01488	2	1	31.24	0	0.000789	0|0	tr|W6NVE0|W6NVE0_HAECO		9.75	0		0	2	MASCOT		T
$39-1	tr|W6NWA8|W6NWA8_HAECO Putative RNA methylase domain containing protein OS=Haemonchus contortus OX=6289 GN=HCOI_01715800 PE=4 SV=1	1	1	0.0115	49537	7.6
	R20191101521_0,10449	R.LLVYR.K	663.419	8e-05	2	1	20.46	0	0.0135	0|0	tr|W6NWA8|W6NWA8_HAECO		8.75	0		0	2	MASCOT		T
$40-1	tr|W6NWS9|W6NWS9_HAECO Uncharacterized protein (Fragment) OS=Haemonchus contortus OX=6289 GN=HCOI_01779100 PE=4 SV=1	1	1	0.0147	39537.1	9.32
$40-2	tr|W6NGF3|W6NGF3_HAECO Uncharacterized protein OS=Haemonchus contortus OX=6289 GN=HCOI_00251800 PE=4 SV=1	1	1	0.0108	53212.4	9.67
	R20191101521_0,4385	K.LNEVR.R	630.357	-1e-05	2	1	23.71	0	0.02	0|0	tr|W6NGF3|W6NGF3_HAECO/tr|W6NWS9|W6NWS9_HAECO		6	0		0	2	MASCOT		T
----- summary -----
Total protein	: 66
Total protein group	: 40
UniPepCount	ProteinGroupCount	Percent	ProteinCount	Percent
1	38	0.95	64	0.9697
2	1	0.025	1	0.0152
3	1	0.025	1	0.0152

## Sheet: 7 dpi
The proteins identified from goat infected with H. contortus at 7 dpi.
Protein Group	Reference	PepCount	UniquePepCount	CoverPercent	MW	PI	Score	DeltaScore	ExpectValue	Ions	Reference	DIFF_MODIFIED_CANDIDATE	PI	MissCleavage	Modification	MatchedTIC	NumProteaseTermini	Engine	Tag	Decoy
	FileScan	Sequence	MH+	Diff(MH+)	Charge	Rank
$1-1	tr|W6NBP7|W6NBP7_HAECO Eukaryotic rRNA processing and Zinc iron permease domain containing protein OS=Haemonchus contortus OX=6289 GN=HCOI_00804100 PE=4 SV=1	2	2	0.0189	76566.7	8.92
	R20191101521_7,9290	K.ELQVALR.E	828.494	0.00103	2	1	20.16	0	0.0116	0|0	tr|W6NBP7|W6NBP7_HAECO		6.1	0		0	2	MASCOT		T
	R20191101521_7,8364	K.VGEIGR.K	630.357	-0.00078	2	1	21.18	0	0.0358	0|0	tr|W6NBP7|W6NBP7_HAECO		5.97	0		0	2	MASCOT		T
$2-1	tr|W6NRC6|W6NRC6_HAECO Immunoglobulin I-set and Fibronectin and Serine threonine protein kinase-related domain containing protein (Fragment) OS=Haemonchus contortus OX=6289 GN=HCOI_01151600 PE=4 SV=1	2	2	0.0028	642701	5.45
	R20191101521_7,8710	K.AGESRPSDPSK.A	1130.54	-0.0048	2	1	20.74	0	0.0173	0|0	tr|W6NRC6|W6NRC6_HAECO/tr|W6NGZ8|W6NGZ8_HAECO		6.11	0		0	2	MASCOT		T
	R20191101521_7,5523	R.INNLR.E	629.373	-0.00042	2	1	29.52	0	0.00542	0|0	tr|W6NRC6|W6NRC6_HAECO		9.75	0		0	2	MASCOT		T
$3-1	tr|W6NAJ1|W6NAJ1_HAECO Uncharacterized protein OS=Haemonchus contortus OX=6289 GN=HCOI_00827400 PE=4 SV=1	3	1	0.0394	14187	8.9
	R20191101521_7,2532	R.RIEPR.S	670.399	0.00153	2	1	24.77	0	0.00283	0|0	tr|W6NAJ1|W6NAJ1_HAECO		9.6	1		0	2	MASCOT		T
	R20191101521_7,2962	R.RIEPR.S	670.399	0.00139	2	1	23.98	0	0.0034	0|0	tr|W6NAJ1|W6NAJ1_HAECO		9.6	1		0	2	MASCOT		T
	R20191101521_7,3348	R.RIEPR.S	670.399	-0.00067	2	1	21.07	0	0.00743	0|0	tr|W6NAJ1|W6NAJ1_HAECO		9.6	1		0	2	MASCOT		T
$4-1	tr|W6NH26|W6NH26_HAECO Zinc finger domain containing protein OS=Haemonchus contortus OX=6289 GN=HCOI_01909600 PE=4 SV=1	3	1	0.0067	84220.3	10.02
$4-2	tr|W6NMG7|W6NMG7_HAECO Zinc finger domain containing protein (Fragment) OS=Haemonchus contortus OX=6289 GN=HCOI_01995500 PE=4 SV=1	3	1	0.0069	82174.9	9.94
	R20191101521_7,4625	K.LVNER.N	630.357	-0.00043	2	1	24.79	0	0.0156	0|0	tr|W6NMG7|W6NMG7_HAECO/tr|W6NH26|W6NH26_HAECO		6	0		0	2	MASCOT		T
	R20191101521_7,4819	K.LVNER.N	630.357	0.00041	2	1	21.74	0	0.0315	0|0	tr|W6NMG7|W6NMG7_HAECO/tr|W6NH26|W6NH26_HAECO		6	0		0	2	MASCOT		T
	R20191101521_7,5039	K.LVNER.N	630.357	1e-05	2	1	21.05	0	0.0369	0|0	tr|W6NMG7|W6NMG7_HAECO/tr|W6NH26|W6NH26_HAECO		6	0		0	2	MASCOT		T
$5-1	tr|W6NC30|W6NC30_HAECO Pleckstrin homology domain containing protein (Fragment) OS=Haemonchus contortus OX=6289 GN=HCOI_01577400 PE=4 SV=1	2	1	0.0059	94184.9	6.45
	R20191101521_7,11099	R.LELLR.C	643.414	-0.00066	2	1	25.99	0	0.00692	0|0	tr|W6NC30|W6NC30_HAECO		6	0		0	2	MASCOT		T
	R20191101521_7,12075	R.LELLR.C	643.414	-1e-05	2	1	26.49	0	0.00651	0|0	tr|W6NC30|W6NC30_HAECO		6	0		0	2	MASCOT		T
$6-1	tr|W6NDK5|W6NDK5_HAECO Cytoplasmic FMR1-interacting domain containing protein OS=Haemonchus contortus OX=6289 GN=HCOI_02144200 PE=4 SV=1	2	1	0.0095	60536	7.61
	R20191101521_7,5731	R.LNISR.L	602.362	0.00031	2	1	31.95	0	0.00488	0|0	tr|W6NDK5|W6NDK5_HAECO		9.75	0		0	2	MASCOT		T
	R20191101521_7,6188	R.LNISR.L	602.362	9e-05	2	1	36.6	0	0.00167	0|0	tr|W6NDK5|W6NDK5_HAECO		9.75	0		0	2	MASCOT		T
$7-1	tr|W6NFF6|W6NFF6_HAECO Dbl homology (DH) domain containing protein (Fragment) OS=Haemonchus contortus OX=6289 GN=HCOI_01700700 PE=4 SV=1	2	1	0.0062	89762.8	9.18
	R20191101521_7,5061	R.LIEPR.K	627.382	9e-05	2	1	38.05	0	0.000243	0|0	tr|W6NFF6|W6NFF6_HAECO		6	0		0	2	MASCOT		T
	R20191101521_7,5303	R.LIEPR.K	627.382	-0.00021	2	1	43.69	0	3.63e-05	0|0	tr|W6NFF6|W6NFF6_HAECO		6	0		0	2	MASCOT		T
$8-1	tr|W6NMY9|W6NMY9_HAECO CRE-HUM-2 protein (Fragment) OS=Haemonchus contortus OX=6289 GN=HCOI_01067700 PE=4 SV=1	2	1	0.0125	45403.3	5.1
$8-2	tr|W6N9L2|W6N9L2_HAECO Myosin-6-like OS=Haemonchus contortus OX=6289 GN=HCOI_00530800 PE=4 SV=1	2	1	0.0114	50374	6.58
	R20191101521_7,7026	K.LELER.K ! K.LELER.L	659.372	-0.00019	2	1	37.38	0	0.000868	0|0	tr|W6N9L2|W6N9L2_HAECO ! tr|W6NMY9|W6NMY9_HAECO		4.53	0		0	2	MASCOT		T
	R20191101521_7,7538	K.LELER.K ! K.LELER.L	659.372	-9e-05	2	1	29.84	0	0.00846	0|0	tr|W6N9L2|W6N9L2_HAECO ! tr|W6NMY9|W6NMY9_HAECO		4.53	0		0	2	MASCOT		T
$9-1	tr|W6NNE9|W6NNE9_HAECO RNA-directed DNA polymerase (Reverse transcriptase) domain containing protein OS=Haemonchus contortus OX=6289 GN=HCOI_00478400 PE=4 SV=1	2	1	0.0265	25790.5	9.02
	R20191101521_7,3074	K.VLTSWK.T	733.424	0.00393	2	1	20.07	0	0.0241	0|0	tr|W6NNE9|W6NNE9_HAECO		8.72	0		0	2	MASCOT		T
	R20191101521_7,3239	K.VLTSWK.T	733.424	0.0054	2	1	26.13	0	0.00597	0|0	tr|W6NNE9|W6NNE9_HAECO		8.72	0		0	2	MASCOT		T
$10-1	tr|U6PLR8|U6PLR8_HAECO Uncharacterized protein OS=Haemonchus contortus OX=6289 GN=HCOI_00153500 PE=4 SV=1	1	1	0.0709	16002.4	9.64
	R20191101521_7,12940	-.M*GTLM*VTGIR.L	1110.56	-0.01434	2	1	29.81	0	0.00193	0|0	tr|U6PLR8|U6PLR8_HAECO		9.5	0	15.994919 Oxidation (M)	0	2	MASCOT		T
$11-1	tr|W6NAZ5|W6NAZ5_HAECO Poly [ADP-ribose] polymerase (Fragment) OS=Haemonchus contortus OX=6289 GN=HCOI_00972200 PE=4 SV=1	1	1	0.0084	93555.4	6.48
	R20191101521_7,5850	K.EVPAKIK.Q	784.493	0.00215	2	1	20.18	0	0.00959	0|0	tr|W6NAZ5|W6NAZ5_HAECO		8.69	1		0	2	MASCOT		T
$12-1	tr|W6NBA0|W6NBA0_HAECO Uncharacterized protein OS=Haemonchus contortus OX=6289 GN=HCOI_00858600 PE=4 SV=1	1	1	0.0309	32729.8	9
	R20191101521_7,9814	-.M*M*PSPLISR.R	1063.53	-0.01056	2	1	27.29	0	0.00607	0|0	tr|W6NBA0|W6NBA0_HAECO		9.5	0	15.994919 Oxidation (M)	0	2	MASCOT		T
$13-1	tr|W6NBX9|W6NBX9_HAECO Uncharacterized protein OS=Haemonchus contortus OX=6289 GN=HCOI_00873500 PE=4 SV=1	1	1	0.0276	24689.3	9.86
	R20191101521_7,10301	K.IGLLAR.N	642.43	0.00018	2	1	21.53	0	0.00809	0|0	tr|W6NBX9|W6NBX9_HAECO		9.75	0		0	2	MASCOT		T
$14-1	tr|W6NDI2|W6NDI2_HAECO Peptidase S28 domain containing protein OS=Haemonchus contortus OX=6289 GN=HCOI_00636600 PE=4 SV=1	1	1	0.0088	63393	4.98
	R20191101521_7,13750	K.MSWIK.T	664.349	-5e-05	2	1	20.94	0	0.0145	0|0	tr|W6NDI2|W6NDI2_HAECO		8.5	0		0	2	MASCOT		T
$15-1	tr|W6NDK2|W6NDK2_HAECO Uncharacterized protein OS=Haemonchus contortus OX=6289 GN=HCOI_01283300 PE=4 SV=1	1	1	0.0153	60151.5	9.75
	R20191101521_7,3957	R.GDPRDVER.S	943.459	-0.01497	3	1	28.78	0	0.00298	0|0	tr|W6NDK2|W6NDK2_HAECO		4.56	1		0	2	MASCOT		T
$16-1	tr|W6NE27|W6NE27_HAECO Inner centromere protein domain containing protein OS=Haemonchus contortus OX=6289 GN=HCOI_01689200 PE=4 SV=1	1	1	0.0054	106347	9.27
$16-2	tr|W6NAL3|W6NAL3_HAECO Major sperm protein OS=Haemonchus contortus OX=6289 GN=HCOI_00466100 PE=4 SV=1	1	1	0.0357	13847.5	5.26
	R20191101521_7,7363	R.LEITR.E ! K.LEITR.L	631.377	-0.00039	2	1	21.44	0	0.0632	0|0	tr|W6NE27|W6NE27_HAECO ! tr|W6NAL3|W6NAL3_HAECO		6	0		0	2	MASCOT		T
$17-1	tr|W6NER4|W6NER4_HAECO CBN-RDE-1 protein (Fragment) OS=Haemonchus contortus OX=6289 GN=HCOI_02185400 PE=4 SV=1	1	1	0.0162	42948.7	9.11
	R20191101521_7,8663	K.CRLDGK.E	748.377	0.0149	2	1	21.03	0	0.011	0|0	tr|W6NER4|W6NER4_HAECO		8.22	1		0	2	MASCOT		T
$18-1	tr|W6NFQ3|W6NFQ3_HAECO Cadherin domain containing protein (Fragment) OS=Haemonchus contortus OX=6289 GN=HCOI_01975800 PE=4 SV=1	1	1	0.0089	61939.3	4.69
	R20191101521_7,7148	M.FTIDK.A	623.34	-0.01182	2	1	21.19	0	0.13	0|0	tr|W6NFQ3|W6NFQ3_HAECO		5.84	0		0	2	MASCOT		T
$19-1	tr|W6NFT3|W6NFT3_HAECO CCHC-type domain-containing protein (Fragment) OS=Haemonchus contortus OX=6289 GN=HCOI_01722300 PE=4 SV=1	1	1	0.0196	34915.9	5.91
	R20191101521_7,3837	R.AEGALR.K	616.341	-5e-05	2	1	20.56	0	0.0237	0|0	tr|W6NFT3|W6NFT3_HAECO		6.05	0		0	2	MASCOT		T
$20-1	tr|W6NFW7|W6NFW7_HAECO Uncharacterized protein OS=Haemonchus contortus OX=6289 GN=HCOI_01739000 PE=4 SV=1	1	1	0.0183	38280.8	10.03
	R20191101521_7,7282	K.VLISAK.T	630.418	0.00055	2	1	38.02	0	0.000355	0|0	tr|W6NFW7|W6NFW7_HAECO		8.72	0		0	2	MASCOT		T
$21-1	tr|W6NG19|W6NG19_HAECO Nematode cuticle collagen and Collagen triple helix repeat domain containing protein OS=Haemonchus contortus OX=6289 GN=HCOI_01475700 PE=4 SV=1	1	1	0.0173	34853	5.7
	R20191101521_7,6704	M.LLEAGR.V	658.388	-0.0003	2	1	24.64	0	0.011	0|0	tr|W6NG19|W6NG19_HAECO		6	0		0	2	MASCOT		T
$22-1	tr|W6NHI3|W6NHI3_HAECO DUF1758 domain-containing protein OS=Haemonchus contortus OX=6289 GN=HCOI_01734100 PE=4 SV=1	1	1	0.009	88130.6	8.68
$22-2	tr|W6NBL0|W6NBL0_HAECO Uncharacterized protein OS=Haemonchus contortus OX=6289 GN=HCOI_00334900 PE=4 SV=1	1	1	0.0268	29521.2	5.81
$22-3	tr|W6NEX5|W6NEX5_HAECO Uncharacterized protein OS=Haemonchus contortus OX=6289 GN=HCOI_00335000 PE=4 SV=1	1	1	0.0493	15826.8	5.39
	R20191101521_7,8130	M.STLLSTK.K	749.44	-0.00021	2	1	28.44	0	0.00279	0|0	tr|W6NHI3|W6NHI3_HAECO/tr|W6NBL0|W6NBL0_HAECO/tr|W6NEX5|W6NEX5_HAECO		8.47	0		0	2	MASCOT		T
$23-1	tr|W6NHS9|W6NHS9_HAECO ATPase domain containing protein OS=Haemonchus contortus OX=6289 GN=HCOI_01506000 PE=3 SV=1	1	1	0.0222	26005.7	5.94
	R20191101521_7,8426	K.EVLLR.C	629.398	-0.00045	2	1	24.28	0	0.0188	0|0	tr|W6NHS9|W6NHS9_HAECO		6.1	0		0	2	MASCOT		T
$24-1	tr|W6NHT8|W6NHT8_HAECO Eukaryotic translation initiation factor 3 subunit A (Fragment) OS=Haemonchus contortus OX=6289 GN=HCOI_01096500 PE=3 SV=1	1	1	0.0065	90131	8.95
	R20191101521_7,14459	K.FIIYK.D	683.413	-0.00047	2	1	22.34	0	0.00583	0|0	tr|W6NHT8|W6NHT8_HAECO		8.59	0		0	2	MASCOT		T
$25-1	tr|W6NIH4|W6NIH4_HAECO Protein WNK-1, isoform m (Fragment) OS=Haemonchus contortus OX=6289 GN=HCOI_01900600 PE=4 SV=1	1	1	0.0146	42338.4	6.08
	R20191101521_7,5878	K.LDSELR.K	732.389	0.00014	2	1	24.38	0	0.0129	0|0	tr|W6NIH4|W6NIH4_HAECO		4.37	0		0	2	MASCOT		T
$26-1	tr|W6NNF6|W6NNF6_HAECO DNA helicase OS=Haemonchus contortus OX=6289 GN=HCOI_00565500 PE=3 SV=1	1	1	0.006	93974.7	6.6
	R20191101521_7,6154	R.IEQIR.N	658.388	0.0007	2	1	20.32	0	0.0297	0|0	tr|W6NNF6|W6NNF6_HAECO		6	0		0	2	MASCOT		T
$27-1	tr|W6NQ86|W6NQ86_HAECO 7TM GPCR domain containing protein (Fragment) OS=Haemonchus contortus OX=6289 GN=HCOI_00856000 PE=4 SV=1	1	1	0.0177	32141.7	9.7
$27-2	tr|A0A140EQJ6|A0A140EQJ6_HAECO Aminopeptidase OS=Haemonchus contortus OX=6289 GN=ap-7 PE=2 SV=1	1	1	0.0051	112052	5.94
$27-3	tr|V5K5H8|V5K5H8_HAECO Aminopeptidase OS=Haemonchus contortus OX=6289 PE=2 SV=1	1	1	0.0051	111467	6.98
$27-4	tr|A0A126UB22|A0A126UB22_HAECO Aminopeptidase OS=Haemonchus contortus OX=6289 GN=ap-5 PE=2 SV=1	1	1	0.0051	111306	5.82
	R20191101521_7,13095	K.INWIK.K ! R.INWIK.K ! R.INWLK.M	673.403	3e-05	2	1	26.43	0	0.00944	0|0	tr|A0A126UB22|A0A126UB22_HAECO/tr|V5K5H8|V5K5H8_HAECO ! tr|A0A140EQJ6|A0A140EQJ6_HAECO ! tr|W6NQ86|W6NQ86_HAECO		8.75	0		0	2	MASCOT		T
$28-1	tr|W6NR83|W6NR83_HAECO DUF1758 domain-containing protein OS=Haemonchus contortus OX=6289 GN=HCOI_00334800 PE=4 SV=1	1	1	0.0162	48313.8	5.99
	R20191101521_7,9510	R.TLTTIPK.K	773.477	0.0001	2	1	30.25	0	0.00255	0|0	tr|W6NR83|W6NR83_HAECO		8.41	0		0	2	MASCOT		T
$29-1	tr|W6NR87|W6NR87_HAECO Retrotransposon domain containing protein OS=Haemonchus contortus OX=6289 GN=HCOI_01134800 PE=4 SV=1	1	1	0.0047	123318	8.8
	R20191101521_7,2225	R.KELPR.K	642.393	-0.00018	2	1	25.78	0	0.00449	0|0	tr|W6NR87|W6NR87_HAECO		8.75	1		0	2	MASCOT		T
$30-1	tr|W6NT04|W6NT04_HAECO CCHC-type domain-containing protein (Fragment) OS=Haemonchus contortus OX=6289 GN=HCOI_01821800 PE=4 SV=1	1	1	0.0208	33752.8	8.7
	R20191101521_7,2421	K.KPNTVK.C	686.42	0.00141	2	1	20.25	0	0.0359	0|0	tr|W6NT04|W6NT04_HAECO		10	0		0	2	MASCOT		T
$31-1	tr|W6NV24|W6NV24_HAECO Ribonuclease II R domain containing protein (Fragment) OS=Haemonchus contortus OX=6289 GN=HCOI_01623000 PE=3 SV=1	1	1	0.0046	120214	8.5
	R20191101521_7,3091	R.IEQPK.L	614.351	0.00024	2	1	21.56	0	0.00593	0|0	tr|W6NV24|W6NV24_HAECO		6	0		0	2	MASCOT		T
$32-1	tr|W6NV29|W6NV29_HAECO Dynamitin domain containing protein OS=Haemonchus contortus OX=6289 GN=HCOI_01627300 PE=4 SV=1	1	1	0.0265	38141.6	5.1
	R20191101521_7,19526	K.LLSLEQRLR.R	1127.69	0.00868	2	1	21.16	0	0.00842	0|0	tr|W6NV29|W6NV29_HAECO		9.6	1		0	2	MASCOT		T
$33-1	tr|W6NV75|W6NV75_HAECO RNA-directed DNA polymerase (Reverse transcriptase) domain containing protein OS=Haemonchus contortus OX=6289 GN=HCOI_01638900 PE=4 SV=1	1	1	0.0198	29615.8	9.58
$33-2	tr|W6NLL4|W6NLL4_HAECO RNA-directed DNA polymerase (Reverse transcriptase) domain containing protein OS=Haemonchus contortus OX=6289 GN=HCOI_01880700 PE=4 SV=1	1	1	0.0153	37150.1	8.87
$33-3	tr|W6NF02|W6NF02_HAECO RNA-directed DNA polymerase (Reverse transcriptase) domain containing protein (Fragment) OS=Haemonchus contortus OX=6289 GN=HCOI_00054600 PE=4 SV=1	1	1	0.0079	71304.4	8.98
$33-4	tr|W6NFR9|W6NFR9_HAECO RNA-directed DNA polymerase (Reverse transcriptase) domain containing protein OS=Haemonchus contortus OX=6289 GN=HCOI_00682300 PE=4 SV=1	1	1	0.0087	66966.1	9.64
$33-5	tr|W6NBJ2|W6NBJ2_HAECO Phosphodiesterase OS=Haemonchus contortus OX=6289 GN=HCOI_00745200 PE=3 SV=1	1	1	0.0088	64359.5	5.84
$33-6	tr|W6NT60|W6NT60_HAECO Alpha-N-acetylgalactosaminidase OS=Haemonchus contortus OX=6289 GN=HCOI_01482500 PE=4 SV=1	1	1	0.0318	17794.3	9.88
$33-7	tr|W6NGN0|W6NGN0_HAECO RNA-directed DNA polymerase (Reverse transcriptase) domain containing protein OS=Haemonchus contortus OX=6289 GN=HCOI_00605300 PE=4 SV=1	1	1	0.0154	37193.4	9.42
$33-8	tr|W6NSV0|W6NSV0_HAECO RNA-directed DNA polymerase (Reverse transcriptase) domain containing protein OS=Haemonchus contortus OX=6289 GN=HCOI_02086000 PE=4 SV=1	1	1	0.0063	90300.7	9.49
	R20191101521_7,8800	K.IILNR.L ! R.IILNR.I ! R.ILINR.L ! K.ILLNR.M ! K.ILLNR.V ! R.ILLNR.E	628.414	-0.00028	2	1	30.33	0	0.00209	0|0	tr|W6NV75|W6NV75_HAECO/tr|W6NFR9|W6NFR9_HAECO ! tr|W6NF02|W6NF02_HAECO/tr|W6NLL4|W6NLL4_HAECO ! tr|W6NBJ2|W6NBJ2_HAECO ! tr|W6NSV0|W6NSV0_HAECO ! tr|W6NGN0|W6NGN0_HAECO ! tr|W6NT60|W6NT60_HAECO		9.75	0		0	2	MASCOT		T
$34-1	tr|W6NVC3|W6NVC3_HAECO RNA-directed DNA polymerase (Reverse transcriptase) domain containing protein OS=Haemonchus contortus OX=6289 GN=HCOI_01652100 PE=4 SV=1	1	1	0.014	41138.2	9.74
	R20191101521_7,3339	K.MNSLR.R	620.318	0.00071	2	1	24.58	0	0.0108	0|0	tr|W6NVC3|W6NVC3_HAECO		9.5	0		0	2	MASCOT		T
$35-1	tr|W6NVE0|W6NVE0_HAECO Uncharacterized protein OS=Haemonchus contortus OX=6289 GN=HCOI_01654900 PE=4 SV=1	1	1	0.0609	13084.6	9.2
	R20191101521_7,14723	R.QIXLLGR.A	885.53	0.01422	2	1	26.1	0	0.00258	0|0	tr|W6NVE0|W6NVE0_HAECO		9.75	0		0	2	MASCOT		T
$36-1	tr|W6NWA8|W6NWA8_HAECO Putative RNA methylase domain containing protein OS=Haemonchus contortus OX=6289 GN=HCOI_01715800 PE=4 SV=1	1	1	0.0115	49537	7.6
	R20191101521_7,10323	R.LLVYR.K	663.419	-0.00052	2	1	21.55	0	0.0105	0|0	tr|W6NWA8|W6NWA8_HAECO		8.75	0		0	2	MASCOT		T
$37-1	tr|W6NWS9|W6NWS9_HAECO Uncharacterized protein (Fragment) OS=Haemonchus contortus OX=6289 GN=HCOI_01779100 PE=4 SV=1	1	1	0.0147	39537.1	9.32
$37-2	tr|W6NGF3|W6NGF3_HAECO Uncharacterized protein OS=Haemonchus contortus OX=6289 GN=HCOI_00251800 PE=4 SV=1	1	1	0.0108	53212.4	9.67
	R20191101521_7,4421	K.LNEVR.R	630.357	5e-05	2	1	23.42	0	0.0214	0|0	tr|W6NGF3|W6NGF3_HAECO/tr|W6NWS9|W6NWS9_HAECO		6	0		0	2	MASCOT		T
$38-1	tr|W6NFZ0|W6NFZ0_HAECO S1 domain containing protein OS=Haemonchus contortus OX=6289 GN=HCOI_01753400 PE=4 SV=1 - [W6NFZ0_HAECO]	1	1	0.0251	25849.6	7.39
	R20191101521_7,2627	R.HTRSPR.T	753.411	0.01351	2	1	20.69	0	0.0909	0|0	tr|W6NFZ0|W6NFZ0_HAECO		12	1		0	2	MASCOT		T
----- summary -----
Total protein	: 54
Total protein group	: 38
UniPepCount	ProteinGroupCount	Percent	ProteinCount	Percent
1	36	0.9474	52	0.963
2	2	0.0526	2	0.037

## Sheet: 15 dpi
The proteins identified from goat infected with H. contortus at 15 dpi.
Protein Group	Reference	PepCount	UniquePepCount	CoverPercent	MW	PI	Score	DeltaScore	ExpectValue	Ions	Reference	DIFF_MODIFIED_CANDIDATE	PI	MissCleavage	Modification	MatchedTIC	NumProteaseTermini	Engine	Tag	Decoy
	FileScan	Sequence	MH+	Diff(MH+)	Charge	Rank
$1-1	tr|W6NAJ1|W6NAJ1_HAECO Uncharacterized protein OS=Haemonchus contortus OX=6289 GN=HCOI_00827400 PE=4 SV=1	3	1	0.0394	14187	8.9
	R20191101521_15,2514	R.RIEPR.S	670.399	0.00073	2	1	24.28	0		0|0	tr|W6NAJ1|W6NAJ1_HAECO		9.6	1		0	2	MASCOT		T
	R20191101521_15,2920	R.RIEPR.S	670.399	0.00099	2	1	20.67	0		0|0	tr|W6NAJ1|W6NAJ1_HAECO		9.6	1		0	2	MASCOT		T
	R20191101521_15,3109	R.RIEPR.S	670.399	0.00081	2	1	27.94	0		0|0	tr|W6NAJ1|W6NAJ1_HAECO		9.6	1		0	2	MASCOT		T
$2-1	tr|W6N9L2|W6N9L2_HAECO Myosin-6-like OS=Haemonchus contortus OX=6289 GN=HCOI_00530800 PE=4 SV=1	2	1	0.0114	50374	6.58
$2-2	tr|W6NMY9|W6NMY9_HAECO CRE-HUM-2 protein (Fragment) OS=Haemonchus contortus OX=6289 GN=HCOI_01067700 PE=4 SV=1	2	1	0.0125	45403.3	5.1
	R20191101521_15,6988	K.LELER.K ! K.LELER.L	659.372	9e-05	2	1	37.22	0	0.000901	0|0	tr|W6N9L2|W6N9L2_HAECO ! tr|W6NMY9|W6NMY9_HAECO		4.53	0		0	2	MASCOT		T
	R20191101521_15,7550	K.LELER.K ! K.LELER.L	659.372	-0.00053	2	1	23.92	0	0.0193	0|0	tr|W6N9L2|W6N9L2_HAECO ! tr|W6NMY9|W6NMY9_HAECO		4.53	0		0	2	MASCOT		T
$3-1	tr|W6NC30|W6NC30_HAECO Pleckstrin homology domain containing protein (Fragment) OS=Haemonchus contortus OX=6289 GN=HCOI_01577400 PE=4 SV=1	2	1	0.0059	94184.9	6.45
	R20191101521_15,11179	R.LELLR.C	643.414	0.00018	2	1	23.91	0	0.0118	0|0	tr|W6NC30|W6NC30_HAECO		6	0		0	2	MASCOT		T
	R20191101521_15,12221	R.LELLR.C	643.414	-0.00102	2	1	22.78	0	0.0153	0|0	tr|W6NC30|W6NC30_HAECO		6	0		0	2	MASCOT		T
$4-1	tr|W6NGF3|W6NGF3_HAECO Uncharacterized protein OS=Haemonchus contortus OX=6289 GN=HCOI_00251800 PE=4 SV=1	2	1	0.0108	53212.4	9.67
$4-2	tr|W6NWS9|W6NWS9_HAECO Uncharacterized protein (Fragment) OS=Haemonchus contortus OX=6289 GN=HCOI_01779100 PE=4 SV=1	2	1	0.0147	39537.1	9.32
	R20191101521_15,4526	K.LNEVR.R	630.357	-0.00067	2	1	24.71	0	0.0159	0|0	tr|W6NGF3|W6NGF3_HAECO/tr|W6NWS9|W6NWS9_HAECO		6	0		0	2	MASCOT		T
	R20191101521_15,4946	K.LNEVR.R	630.357	-0.00019	2	1	20.26	0	0.0443	0|0	tr|W6NGF3|W6NGF3_HAECO/tr|W6NWS9|W6NWS9_HAECO		6	0		0	2	MASCOT		T
$5-1	tr|W6NNE9|W6NNE9_HAECO RNA-directed DNA polymerase (Reverse transcriptase) domain containing protein OS=Haemonchus contortus OX=6289 GN=HCOI_00478400 PE=4 SV=1	2	1	0.0265	25790.5	9.02
	R20191101521_15,2994	K.VLTSWK.T	733.424	0.00423	2	1	35.12	0	0.000754	0|0	tr|W6NNE9|W6NNE9_HAECO		8.72	0		0	2	MASCOT		T
	R20191101521_15,3154	K.VLTSWK.T	733.424	0.00415	2	1	35.09	0	0.000759	0|0	tr|W6NNE9|W6NNE9_HAECO		8.72	0		0	2	MASCOT		T
$6-1	tr|W6NR87|W6NR87_HAECO Retrotransposon domain containing protein OS=Haemonchus contortus OX=6289 GN=HCOI_01134800 PE=4 SV=1	2	1	0.0047	123318	8.8
	R20191101521_15,2247	R.KELPR.K	642.393	-0.00022	2	1	21.01	0	0.0135	0|0	tr|W6NR87|W6NR87_HAECO		8.75	1		0	2	MASCOT		T
	R20191101521_15,2495	R.KELPR.K	642.393	0.00198	2	1	22.15	0	0.00792	0|0	tr|W6NR87|W6NR87_HAECO		8.75	1		0	2	MASCOT		T
$7-1	tr|W6NRC6|W6NRC6_HAECO Immunoglobulin I-set and Fibronectin and Serine threonine protein kinase-related domain containing protein (Fragment) OS=Haemonchus contortus OX=6289 GN=HCOI_01151600 PE=4 SV=1	2	1	0.0009	642701	5.45
	R20191101521_15,3289	R.INNLR.E	629.373	-0.00044	2	1	26.12	0	0.00672	0|0	tr|W6NRC6|W6NRC6_HAECO		9.75	0		0	2	MASCOT		T
	R20191101521_15,5459	R.INNLR.E	629.373	-0.00022	2	1	25.31	0	0.0143	0|0	tr|W6NRC6|W6NRC6_HAECO		9.75	0		0	2	MASCOT		T
$8-1	tr|QUYUE7|QUYUE7_HAECO GATA transcription factor OS=Haemonchus contortus OX=6289 GN=elt-2 PE=4 SV=1 - [Q7YUE7_HAECO]	1	1	0.0194	29286	8.94
	R20191101521_15,4987	K.ENIIK.L	616.366	0.0001	2	1	20.22	0	0.0618	0|0	tr|QUYUE7|QUYUE7_HAECO/tr|QUYUE7|QUYUE7_HAECO/tr|QUYUE7|QUYUE7_HAECO		6.1	0		0	2	MASCOT		T
$9-1	tr|A0A126UB22|A0A126UB22_HAECO Aminopeptidase OS=Haemonchus contortus OX=6289 GN=ap-5 PE=2 SV=1	1	1	0.0051	111306	5.82
$9-2	tr|V5K5H8|V5K5H8_HAECO Aminopeptidase OS=Haemonchus contortus OX=6289 PE=2 SV=1	1	1	0.0051	111467	6.98
$9-3	tr|A0A140EQJ6|A0A140EQJ6_HAECO Aminopeptidase OS=Haemonchus contortus OX=6289 GN=ap-7 PE=2 SV=1	1	1	0.0051	112052	5.94
$9-4	tr|W6NQ86|W6NQ86_HAECO 7TM GPCR domain containing protein (Fragment) OS=Haemonchus contortus OX=6289 GN=HCOI_00856000 PE=4 SV=1	1	1	0.0177	32141.7	9.7
	R20191101521_15,13280	K.INWIK.K ! R.INWIK.K ! R.INWLK.M	673.403	-0.00057	2	1	33.26	0	0.00196	0|0	tr|A0A126UB22|A0A126UB22_HAECO/tr|V5K5H8|V5K5H8_HAECO ! tr|A0A140EQJ6|A0A140EQJ6_HAECO ! tr|W6NQ86|W6NQ86_HAECO		8.75	0		0	2	MASCOT		T
$10-1	tr|A0A140EQK2|A0A140EQK2_HAECO Aminopeptidase OS=Haemonchus contortus OX=6289 GN=ap-13 PE=2 SV=1	1	1	0.0117	67142.4	6.31
	R20191101521_15,15055	R.LEGELAR.Q	787.431	-0.01531	2	1	30.47	0	0.00337	0|0	tr|A0A140EQK2|A0A140EQK2_HAECO		4.53	0		0	2	MASCOT		T
$11-1	tr|V5J262|V5J262_HAECO p-glycoprotein 9b (Fragment) OS=Haemonchus contortus OX=6289 PE=2 SV=1	1	1	0.0134	49130.3	8.92
	R20191101521_15,5879	K.ITGAVR.L	616.378	-0.00024	2	1	24.39	0	0.0242	0|0	tr|V5J262|V5J262_HAECO		9.75	0		0	2	MASCOT		T
$12-1	tr|V5J311|V5J311_HAECO p-glycoprotein 3 OS=Haemonchus contortus OX=6289 PE=2 SV=1	1	1	0.0048	138564	7.28
	R20191101521_15,7629	K.GDVALR.N	630.357	-0.00078	2	1	20.93	0	0.0379	0|0	tr|V5J311|V5J311_HAECO		5.84	0		0	2	MASCOT		T
$13-1	tr|W6N9R1|W6N9R1_HAECO Ribosomal protein S6 (Fragment) OS=Haemonchus contortus OX=6289 GN=HCOI_01084100 PE=4 SV=1	1	1	0.0345	21474.2	9.7
	R20191101521_15,3220	K.ADGTVPK.S	687.367	-0.00674	2	1	29.02	0	0.00589	0|0	tr|W6N9R1|W6N9R1_HAECO		5.88	0		0	2	MASCOT		T
$14-1	tr|W6NBX9|W6NBX9_HAECO Uncharacterized protein OS=Haemonchus contortus OX=6289 GN=HCOI_00873500 PE=4 SV=1	1	1	0.0276	24689.3	9.86
	R20191101521_15,10397	K.IGLLAR.N	642.43	-0.00042	2	1	21.31	0	0.00851	0|0	tr|W6NBX9|W6NBX9_HAECO		9.75	0		0	2	MASCOT		T
$15-1	tr|W6NCW7|W6NCW7_HAECO Actin actin domain containing protein OS=Haemonchus contortus OX=6289 GN=HCOI_01137900 PE=3 SV=1	1	1	0.0266	41812.3	5.3
$15-2	tr|W6NC74|W6NC74_HAECO Actin actin domain containing protein OS=Haemonchus contortus OX=6289 GN=HCOI_01138000 PE=3 SV=1	1	1	0.0266	41812.3	5.3
$15-3	tr|W6NR97|W6NR97_HAECO Actin actin domain containing protein OS=Haemonchus contortus OX=6289 GN=HCOI_01138100 PE=3 SV=1	1	1	0.0249	44659.7	5.69
	R20191101521_15,10658	R.GYSFTTTAER.E	1132.53	0.00099	2	1	20.24	0	0.00946	0|0	tr|W6NC74|W6NC74_HAECO/tr|W6NR97|W6NR97_HAECO/tr|W6NCW7|W6NCW7_HAECO		6	0		0	2	MASCOT		T
$16-1	tr|W6ND07|W6ND07_HAECO PAZ domain-containing protein OS=Haemonchus contortus OX=6289 GN=HCOI_00422600 PE=4 SV=1	1	1	0.0106	62987.1	8.97
	R20191101521_15,4333	R.ITGSPR.D	630.357	-0.0004	2	1	24.84	0	0.0154	0|0	tr|W6ND07|W6ND07_HAECO		9.75	0		0	2	MASCOT		T
$17-1	tr|W6ND39|W6ND39_HAECO Chloride channel protein OS=Haemonchus contortus OX=6289 GN=HCOI_01185600 PE=3 SV=1	1	1	0.0165	53666.5	9.11
	R20191101521_15,16363	K.ILLGSVAK.R	800.524	-0.00072	2	1	23.82	0	0.00788	0|0	tr|W6ND39|W6ND39_HAECO		8.75	0		0	2	MASCOT		T
$18-1	tr|W6ND72|W6ND72_HAECO Transcription factor and Oxoglutarate iron-dependent oxygenase domain containing protein OS=Haemonchus contortus OX=6289 GN=HCOI_01069100 PE=4 SV=1	1	1	0.0077	87736.6	6.14
	R20191101521_15,7456	R.GMIPSR.S	660.35	-0.00018	2	1	26.35	0	0.008	0|0	tr|W6ND72|W6ND72_HAECO		9.75	0		0	2	MASCOT		T
$19-1	tr|W6NDI2|W6NDI2_HAECO Peptidase S28 domain containing protein OS=Haemonchus contortus OX=6289 GN=HCOI_00636600 PE=4 SV=1	1	1	0.0088	63393	4.98
	R20191101521_15,14037	K.MSWIK.T	664.349	-0.00019	2	1	24.13	0	0.00695	0|0	tr|W6NDI2|W6NDI2_HAECO		8.5	0		0	2	MASCOT		T
$20-1	tr|W6NDK5|W6NDK5_HAECO Cytoplasmic FMR1-interacting domain containing protein OS=Haemonchus contortus OX=6289 GN=HCOI_02144200 PE=4 SV=1	1	1	0.0095	60536	7.61
	R20191101521_15,6112	R.LNISR.L	602.362	0.00027	2	1	31.76	0	0.0051	0|0	tr|W6NDK5|W6NDK5_HAECO		9.75	0		0	2	MASCOT		T
$21-1	tr|W6NE27|W6NE27_HAECO Inner centromere protein domain containing protein OS=Haemonchus contortus OX=6289 GN=HCOI_01689200 PE=4 SV=1	1	1	0.0054	106347	9.27
$21-2	tr|W6NAL3|W6NAL3_HAECO Major sperm protein OS=Haemonchus contortus OX=6289 GN=HCOI_00466100 PE=4 SV=1	1	1	0.0357	13847.5	5.26
	R20191101521_15,6683	R.LEITR.E ! K.LEITR.L	631.377	9e-05	2	1	25.14	0	0.0217	0|0	tr|W6NE27|W6NE27_HAECO ! tr|W6NAL3|W6NAL3_HAECO		6	0		0	2	MASCOT		T
$22-1	tr|W6NE54|W6NE54_HAECO Zinc metalloproteinase OS=Haemonchus contortus OX=6289 GN=HCOI_00823700 PE=4 SV=1	1	1	0.0175	65040.3	5.27
	R20191101521_15,9942	K.GDYIDEINGK.T	1123.53	0.00833	3	1	21.9	0	0.0184	0|0	tr|W6NE54|W6NE54_HAECO		4.03	0		0	2	MASCOT		T
$23-1	tr|W6NER4|W6NER4_HAECO CBN-RDE-1 protein (Fragment) OS=Haemonchus contortus OX=6289 GN=HCOI_02185400 PE=4 SV=1	1	1	0.0162	42948.7	9.11
	R20191101521_15,7599	K.CRLDGK.E	748.377	-0.0041	2	1	23.21	0	0.0117	0|0	tr|W6NER4|W6NER4_HAECO		8.22	1		0	2	MASCOT		T
$24-1	tr|W6NF57|W6NF57_HAECO Serine threonine protein kinase-related domain containing protein OS=Haemonchus contortus OX=6289 GN=HCOI_01670200 PE=3 SV=1	1	1	0.0166	40111.8	9.77
	R20191101521_15,5013	K.LVTAVR.C	658.425	-9e-05	2	1	20.44	0	0.0389	0|0	tr|W6NF57|W6NF57_HAECO		9.75	0		0	2	MASCOT		T
$25-1	tr|W6NFF6|W6NFF6_HAECO Dbl homology (DH) domain containing protein (Fragment) OS=Haemonchus contortus OX=6289 GN=HCOI_01700700 PE=4 SV=1	1	1	0.0062	89762.8	9.18
	R20191101521_15,4978	R.LIEPR.K	627.382	3e-05	2	1	30.3	0	0.000793	0|0	tr|W6NFF6|W6NFF6_HAECO		6	0		0	2	MASCOT		T
$26-1	tr|W6NFP3|W6NFP3_HAECO Uncharacterized protein OS=Haemonchus contortus OX=6289 GN=HCOI_01522800 PE=4 SV=1	1	1	0.0082	95365.2	7.34
	R20191101521_15,11780	K.LYRTLGR.F	878.521	0.01532	2	1	22.31	0	0.015	0|0	tr|W6NFP3|W6NFP3_HAECO		10.84	1		0	2	MASCOT		T
$27-1	tr|W6NFR9|W6NFR9_HAECO RNA-directed DNA polymerase (Reverse transcriptase) domain containing protein OS=Haemonchus contortus OX=6289 GN=HCOI_00682300 PE=4 SV=1	1	1	0.0087	66966.1	9.64
$27-2	tr|W6NF02|W6NF02_HAECO RNA-directed DNA polymerase (Reverse transcriptase) domain containing protein (Fragment) OS=Haemonchus contortus OX=6289 GN=HCOI_00054600 PE=4 SV=1	1	1	0.0079	71304.4	8.98
$27-3	tr|W6NV75|W6NV75_HAECO RNA-directed DNA polymerase (Reverse transcriptase) domain containing protein OS=Haemonchus contortus OX=6289 GN=HCOI_01638900 PE=4 SV=1	1	1	0.0198	29615.8	9.58
$27-4	tr|W6NSV0|W6NSV0_HAECO RNA-directed DNA polymerase (Reverse transcriptase) domain containing protein OS=Haemonchus contortus OX=6289 GN=HCOI_02086000 PE=4 SV=1	1	1	0.0063	90300.7	9.49
$27-5	tr|W6NGN0|W6NGN0_HAECO RNA-directed DNA polymerase (Reverse transcriptase) domain containing protein OS=Haemonchus contortus OX=6289 GN=HCOI_00605300 PE=4 SV=1	1	1	0.0154	37193.4	9.42
$27-6	tr|W6NLL4|W6NLL4_HAECO RNA-directed DNA polymerase (Reverse transcriptase) domain containing protein OS=Haemonchus contortus OX=6289 GN=HCOI_01880700 PE=4 SV=1	1	1	0.0153	37150.1	8.87
$27-7	tr|W6NBJ2|W6NBJ2_HAECO Phosphodiesterase OS=Haemonchus contortus OX=6289 GN=HCOI_00745200 PE=3 SV=1	1	1	0.0088	64359.5	5.84
$27-8	tr|W6NT60|W6NT60_HAECO Alpha-N-acetylgalactosaminidase OS=Haemonchus contortus OX=6289 GN=HCOI_01482500 PE=4 SV=1	1	1	0.0318	17794.3	9.88
	R20191101521_15,8802	K.IILNR.L ! R.IILNR.I ! R.ILINR.L ! K.ILLNR.M ! K.ILLNR.V ! R.ILLNR.E	628.414	0.00032	2	1	20.97	0	0.018	0|0	tr|W6NV75|W6NV75_HAECO/tr|W6NFR9|W6NFR9_HAECO ! tr|W6NF02|W6NF02_HAECO/tr|W6NLL4|W6NLL4_HAECO ! tr|W6NBJ2|W6NBJ2_HAECO ! tr|W6NSV0|W6NSV0_HAECO ! tr|W6NGN0|W6NGN0_HAECO ! tr|W6NT60|W6NT60_HAECO		9.75	0		0	2	MASCOT		T
$28-1	tr|W6NFW7|W6NFW7_HAECO Uncharacterized protein OS=Haemonchus contortus OX=6289 GN=HCOI_01739000 PE=4 SV=1	1	1	0.0183	38280.8	10.03
	R20191101521_15,7240	K.VLISAK.T	630.418	1e-05	2	1	34.26	0	0.000844	0|0	tr|W6NFW7|W6NFW7_HAECO		8.72	0		0	2	MASCOT		T
$29-1	tr|W6NG19|W6NG19_HAECO Nematode cuticle collagen and Collagen triple helix repeat domain containing protein OS=Haemonchus contortus OX=6289 GN=HCOI_01475700 PE=4 SV=1	1	1	0.0173	34853	5.7
	R20191101521_15,6654	M.LLEAGR.V	658.388	0.0003	2	1	24.47	0	0.0114	0|0	tr|W6NG19|W6NG19_HAECO		6	0		0	2	MASCOT		T
$30-1	tr|W6NGH1|W6NGH1_HAECO Uncharacterized protein OS=Haemonchus contortus OX=6289 GN=HCOI_00025800 PE=4 SV=1	1	1	0.0355	15186.2	7.76
	R20191101521_15,15411	R.QSLPR.A	600.346	0.00487	1	1	24.59	0	0.0149	0|0	tr|W6NGH1|W6NGH1_HAECO		9.75	0		0	2	MASCOT		T
$31-1	tr|W6NGL5|W6NGL5_HAECO DNA RNA helicase domain containing protein OS=Haemonchus contortus OX=6289 GN=HCOI_01648600 PE=3 SV=1	1	1	0.0149	67791.9	9.52
	R20191101521_15,18744	K.ILLSATLSR.D	973.604	0.00041	2	1	27.28	0	0.00112	0|0	tr|W6NGL5|W6NGL5_HAECO		9.75	0		0	2	MASCOT		T
$32-1	tr|W6NHP4|W6NHP4_HAECO Filament and Intermediate filament domain containing protein (Fragment) OS=Haemonchus contortus OX=6289 GN=HCOI_02024600 PE=3 SV=1	1	1	0.0286	32641	4.91
$32-2	tr|W6NJ12|W6NJ12_HAECO Filament domain containing protein (Fragment) OS=Haemonchus contortus OX=6289 GN=HCOI_02013700 PE=3 SV=1	1	1	0.0275	34176.2	4.86
	R20191101521_15,5558	K.NELASAIR.D	873.479	0.01009	2	1	25.97	0	0.014	0|0	tr|W6NHP4|W6NHP4_HAECO/tr|W6NJ12|W6NJ12_HAECO		6	0		0	2	MASCOT		T
$33-1	tr|W6NHS9|W6NHS9_HAECO ATPase domain containing protein OS=Haemonchus contortus OX=6289 GN=HCOI_01506000 PE=3 SV=1	1	1	0.0222	26005.7	5.94
	R20191101521_15,8429	K.EVLLR.C	629.398	-5e-05	2	1	20.5	0	0.045	0|0	tr|W6NHS9|W6NHS9_HAECO		6.1	0		0	2	MASCOT		T
$34-1	tr|W6NIH4|W6NIH4_HAECO Protein WNK-1, isoform m (Fragment) OS=Haemonchus contortus OX=6289 GN=HCOI_01900600 PE=4 SV=1	1	1	0.0146	42338.4	6.08
	R20191101521_15,5790	K.LDSELR.K	732.389	-0.00066	2	1	22.1	0	0.0231	0|0	tr|W6NIH4|W6NIH4_HAECO		4.37	0		0	2	MASCOT		T
$35-1	tr|W6NIK2|W6NIK2_HAECO HEAT domain containing protein OS=Haemonchus contortus OX=6289 GN=HCOI_01806400 PE=4 SV=1	1	1	0.0029	194427	6.02
	R20191101521_15,4132	R.VQKVR.E	629.409	0.01099	2	1	22.51	0	0.0283	0|0	tr|W6NIK2|W6NIK2_HAECO		11	1		0	2	MASCOT		T
$36-1	tr|W6NJL3|W6NJL3_HAECO RING-type domain-containing protein (Fragment) OS=Haemonchus contortus OX=6289 GN=HCOI_01274000 PE=4 SV=1	1	1	0.0129	72525.1	6.6
	R20191101521_15,10184	K.IQSASTLR.V	875.494	0.01707	2	1	21.12	0	0.0305	0|0	tr|W6NJL3|W6NJL3_HAECO		9.75	0		0	2	MASCOT		T
$37-1	tr|W6NKM1|W6NKM1_HAECO Succinate dehydrogenase [ubiquinone] iron-sulfur subunit, mitochondrial OS=Haemonchus contortus OX=6289 GN=HCOI_01735500 PE=3 SV=1	1	1	0.0217	31564.4	9
$37-2	tr|Q25045|Q25045_HAECO Succinate dehydrogenase subunit-B (Fragment) OS=Haemonchus contortus OX=6289 PE=2 SV=1	1	1	0.0333	20701.8	8.84
	R20191101521_15,7067	R.SLTLSR.G	676.399	-0.00032	2	1	24.28	0	0.00765	0|0	tr|Q25045|Q25045_HAECO/tr|W6NKM1|W6NKM1_HAECO		9.47	0		0	2	MASCOT		T
$38-1	tr|W6NLD0|W6NLD0_HAECO Putative eukaryotic translation initiation OS=Haemonchus contortus OX=6289 GN=HCOI_01848600 PE=4 SV=1	1	1	0.0086	68152.9	9.75
$38-2	tr|W6NHT8|W6NHT8_HAECO Eukaryotic translation initiation factor 3 subunit A (Fragment) OS=Haemonchus contortus OX=6289 GN=HCOI_01096500 PE=3 SV=1	1	1	0.0065	90131	8.95
	R20191101521_15,5727	R.LEDIR.E	645.357	-0.00053	2	1	23.94	0	0.0232	0|0	tr|W6NLD0|W6NLD0_HAECO/tr|W6NHT8|W6NHT8_HAECO		4.37	0		0	2	MASCOT		T
$39-1	tr|W6NMG7|W6NMG7_HAECO Zinc finger domain containing protein (Fragment) OS=Haemonchus contortus OX=6289 GN=HCOI_01995500 PE=4 SV=1	1	1	0.0069	82174.9	9.94
$39-2	tr|W6NH26|W6NH26_HAECO Zinc finger domain containing protein OS=Haemonchus contortus OX=6289 GN=HCOI_01909600 PE=4 SV=1	1	1	0.0067	84220.3	10.02
	R20191101521_15,4724	K.LVNER.N	630.357	-0.00039	2	1	24.92	0	0.0151	0|0	tr|W6NMG7|W6NMG7_HAECO/tr|W6NH26|W6NH26_HAECO		6	0		0	2	MASCOT		T
$40-1	tr|W6NNF6|W6NNF6_HAECO DNA helicase OS=Haemonchus contortus OX=6289 GN=HCOI_00565500 PE=3 SV=1	1	1	0.006	93974.7	6.6
	R20191101521_15,6094	R.IEQIR.N	658.388	-0.0013	2	1	20.78	0	0.0267	0|0	tr|W6NNF6|W6NNF6_HAECO		6	0		0	2	MASCOT		T
$41-1	tr|W6NR83|W6NR83_HAECO DUF1758 domain-containing protein OS=Haemonchus contortus OX=6289 GN=HCOI_00334800 PE=4 SV=1	1	1	0.0162	48313.8	5.99
	R20191101521_15,9550	R.TLTTIPK.K	773.477	2e-05	2	1	30.29	0	0.00253	0|0	tr|W6NR83|W6NR83_HAECO		8.41	0		0	2	MASCOT		T
$42-1	tr|W6NV24|W6NV24_HAECO Ribonuclease II R domain containing protein (Fragment) OS=Haemonchus contortus OX=6289 GN=HCOI_01623000 PE=3 SV=1	1	1	0.0046	120214	8.5
	R20191101521_15,3022	R.IEQPK.L	614.351	0.00092	2	1	21.54	0	0.00596	0|0	tr|W6NV24|W6NV24_HAECO		6	0		0	2	MASCOT		T
$43-1	tr|W6NVC3|W6NVC3_HAECO RNA-directed DNA polymerase (Reverse transcriptase) domain containing protein OS=Haemonchus contortus OX=6289 GN=HCOI_01652100 PE=4 SV=1	1	1	0.014	41138.2	9.74
	R20191101521_15,3269	K.MNSLR.R	620.318	0.00091	2	1	28.7	0	0.00418	0|0	tr|W6NVC3|W6NVC3_HAECO		9.5	0		0	2	MASCOT		T
$44-1	tr|W6NVE0|W6NVE0_HAECO Uncharacterized protein OS=Haemonchus contortus OX=6289 GN=HCOI_01654900 PE=4 SV=1	1	1	0.0609	13084.6	9.2
	R20191101521_15,15091	R.QIXLLGR.A	885.53	0.0144	2	1	24.52	0	0.00371	0|0	tr|W6NVE0|W6NVE0_HAECO		9.75	0		0	2	MASCOT		T
$45-1	tr|W6NWA8|W6NWA8_HAECO Putative RNA methylase domain containing protein OS=Haemonchus contortus OX=6289 GN=HCOI_01715800 PE=4 SV=1	1	1	0.0115	49537	7.6
	R20191101521_15,10437	R.LLVYR.K	663.419	-0.00052	2	1	24.28	0	0.0056	0|0	tr|W6NWA8|W6NWA8_HAECO		8.75	0		0	2	MASCOT		T
$46-1	tr|W6NWF1|W6NWF1_HAECO C. briggsae CBR-MPS-1 protein OS=Haemonchus contortus OX=6289 GN=HCOI_00086400 PE=4 SV=1	1	1	0.057	18342.9	9.61
	R20191101521_15,5622	K.SSPALM*QQR.R	1033.51	-0.00456	3	1	23.24	0	0.0239	0|0	tr|W6NWF1|W6NWF1_HAECO		9.47	0	15.994919 Oxidation (M)	0	2	MASCOT		T
$47-1	tr|W6NWN7|W6NWN7_HAECO Calmodulin-binding domain containing protein (Fragment) OS=Haemonchus contortus OX=6289 GN=HCOI_01763900 PE=4 SV=1	1	1	0.0207	27208.7	9.38
$47-2	tr|W6NFS2|W6NFS2_HAECO Potassium channel and Ion transport 2 and Calmodulin-binding domain containing protein (Fragment) OS=Haemonchus contortus OX=6289 GN=HCOI_01717900 PE=4 SV=1	1	1	0.0158	35614.9	9.06
$47-3	tr|W6NH88|W6NH88_HAECO Ion transport 2 and Calmodulin-binding domain containing protein OS=Haemonchus contortus OX=6289 GN=HCOI_01419600 PE=4 SV=1	1	1	0.0169	33472.9	8.92
	R20191101521_15,6110	K.LELSR.A	617.362	-0.00055	2	1	28.81	0	0.00631	0|0	tr|W6NH88|W6NH88_HAECO/tr|W6NWN7|W6NWN7_HAECO/tr|W6NFS2|W6NFS2_HAECO		6	0		0	2	MASCOT		T
----- summary -----
Total protein	: 68
Total protein group	: 47
UniPepCount	ProteinGroupCount	Percent	ProteinCount	Percent
1	47	1	70	1

## Sheet: 35 dpi
The proteins identified from goat infected with H. contortus at 35 dpi.
Protein Group	Reference	PepCount	UniquePepCount	CoverPercent	MW	PI	Score	DeltaScore	ExpectValue	Ions	Reference	DIFF_MODIFIED_CANDIDATE	PI	MissCleavage	Modification	MatchedTIC	NumProteaseTermini	Engine	Tag	Decoy
	FileScan	Sequence	MH+	Diff(MH+)	Charge	Rank
$1-1	tr|W6NC30|W6NC30_HAECO Pleckstrin homology domain containing protein (Fragment) OS=Haemonchus contortus OX=6289 GN=HCOI_01577400 PE=4 SV=1	2	1	0.0059	94184.9	6.45
	R20191101521_35,11368	R.LELLR.C	643.414	-0.00016	2	1	24.31	0	0.0102	0|0	tr|W6NC30|W6NC30_HAECO		6	0		0	2	MASCOT		T
	R20191101521_35,12341	R.LELLR.C	643.414	2e-05	2	1	25.47	0	0.0078	0|0	tr|W6NC30|W6NC30_HAECO		6	0		0	2	MASCOT		T
$2-1	tr|W6NDK5|W6NDK5_HAECO Cytoplasmic FMR1-interacting domain containing protein OS=Haemonchus contortus OX=6289 GN=HCOI_02144200 PE=4 SV=1	2	1	0.0095	60536	7.61
	R20191101521_35,5932	R.LNISR.L	602.362	9e-05	2	1	36.85	0	0.00158	0|0	tr|W6NDK5|W6NDK5_HAECO		9.75	0		0	2	MASCOT		T
	R20191101521_35,6422	R.LNISR.L	602.362	9e-05	2	1	36.79	0	0.0016	0|0	tr|W6NDK5|W6NDK5_HAECO		9.75	0		0	2	MASCOT		T
$3-1	tr|W6NF34|W6NF34_HAECO COG4 transport domain containing protein OS=Haemonchus contortus OX=6289 GN=HCOI_01663300 PE=4 SV=1	2	1	0.0091	99020.5	5.39
	R20191101521_35,4995	R.GACNENKK.Q	920.425	0.01099	2	1	20.64	0	0.00604	0|0	tr|W6NF34|W6NF34_HAECO		8.2	1		0	2	MASCOT		T
	R20191101521_35,5251	R.GACNENKK.Q	920.425	0.01113	2	1	23.87	0	0.00287	0|0	tr|W6NF34|W6NF34_HAECO		8.2	1		0	2	MASCOT		T
$4-1	tr|W6NG19|W6NG19_HAECO Nematode cuticle collagen and Collagen triple helix repeat domain containing protein OS=Haemonchus contortus OX=6289 GN=HCOI_01475700 PE=4 SV=1	2	1	0.0173	34853	5.7
	R20191101521_35,6398	M.LLEAGR.V	658.388	0.0007	2	1	24.65	0	0.011	0|0	tr|W6NG19|W6NG19_HAECO		6	0		0	2	MASCOT		T
	R20191101521_35,6862	M.LLEAGR.V	658.388	-0.0001	2	1	21.41	0	0.0231	0|0	tr|W6NG19|W6NG19_HAECO		6	0		0	2	MASCOT		T
$5-1	tr|W6NMG7|W6NMG7_HAECO Zinc finger domain containing protein (Fragment) OS=Haemonchus contortus OX=6289 GN=HCOI_01995500 PE=4 SV=1	2	1	0.0069	82174.9	9.94
$5-2	tr|W6NH26|W6NH26_HAECO Zinc finger domain containing protein OS=Haemonchus contortus OX=6289 GN=HCOI_01909600 PE=4 SV=1	2	1	0.0067	84220.3	10.02
	R20191101521_35,4688	K.LVNER.N	630.357	-0.00057	2	1	24.87	0	0.0153	0|0	tr|W6NMG7|W6NMG7_HAECO/tr|W6NH26|W6NH26_HAECO		6	0		0	2	MASCOT		T
	R20191101521_35,4917	K.LVNER.N	630.357	0.00051	2	1	21.79	0	0.0311	0|0	tr|W6NMG7|W6NMG7_HAECO/tr|W6NH26|W6NH26_HAECO		6	0		0	2	MASCOT		T
$6-1	tr|W6NNE9|W6NNE9_HAECO RNA-directed DNA polymerase (Reverse transcriptase) domain containing protein OS=Haemonchus contortus OX=6289 GN=HCOI_00478400 PE=4 SV=1	2	1	0.0265	25790.5	9.02
	R20191101521_35,3117	K.VLTSWK.T	733.424	0.00417	2	1	21.92	0	0.0286	0|0	tr|W6NNE9|W6NNE9_HAECO		8.72	0		0	2	MASCOT		T
	R20191101521_35,3288	K.VLTSWK.T	733.424	0.00477	2	1	34.82	0	0.00148	0|0	tr|W6NNE9|W6NNE9_HAECO		8.72	0		0	2	MASCOT		T
$7-1	tr|W6NV24|W6NV24_HAECO Ribonuclease II R domain containing protein (Fragment) OS=Haemonchus contortus OX=6289 GN=HCOI_01623000 PE=3 SV=1	2	1	0.0046	120214	8.5
	R20191101521_35,3025	R.IEQPK.L	614.351	-0.00028	2	1	21.38	0	0.00619	0|0	tr|W6NV24|W6NV24_HAECO		6	0		0	2	MASCOT		T
	R20191101521_35,3445	R.IEQPK.L	614.351	0.00046	2	1	20.99	0	0.00677	0|0	tr|W6NV24|W6NV24_HAECO		6	0		0	2	MASCOT		T
$8-1	tr|W6NVC3|W6NVC3_HAECO RNA-directed DNA polymerase (Reverse transcriptase) domain containing protein OS=Haemonchus contortus OX=6289 GN=HCOI_01652100 PE=4 SV=1	2	1	0.014	41138.2	9.74
	R20191101521_35,2578	K.M*NSLR.R	636.313	0.00103	2	1	27.88	0	0.00375	0|0	tr|W6NVC3|W6NVC3_HAECO		9.5	0	15.994919 Oxidation (M)	0	2	MASCOT		T
	R20191101521_35,3382	K.MNSLR.R	620.318	0.00011	2	1	28.76	0	0.00412	0|0	tr|W6NVC3|W6NVC3_HAECO		9.5	0		0	2	MASCOT		T
$9-1	tr|A0A140EQK2|A0A140EQK2_HAECO Aminopeptidase OS=Haemonchus contortus OX=6289 GN=ap-13 PE=2 SV=1	1	1	0.0117	67142.4	6.31
	R20191101521_35,14788	R.LEGELAR.Q	787.431	-0.01571	2	1	32.48	0	0.00212	0|0	tr|A0A140EQK2|A0A140EQK2_HAECO		4.53	0		0	2	MASCOT		T
$10-1	tr|V5J262|V5J262_HAECO p-glycoprotein 9b (Fragment) OS=Haemonchus contortus OX=6289 PE=2 SV=1	1	1	0.0134	49130.3	8.92
	R20191101521_35,6150	K.ITGAVR.L	616.378	-0.00044	2	1	26.19	0	0.016	0|0	tr|V5J262|V5J262_HAECO		9.75	0		0	2	MASCOT		T
$11-1	tr|V5J311|V5J311_HAECO p-glycoprotein 3 OS=Haemonchus contortus OX=6289 PE=2 SV=1	1	1	0.0048	138564	7.28
	R20191101521_35,7743	K.GDVALR.N	630.357	-0.00098	2	1	20.3	0	0.0439	0|0	tr|V5J311|V5J311_HAECO		5.84	0		0	2	MASCOT		T
$12-1	tr|W6N9L1|W6N9L1_HAECO RNA-directed DNA polymerase (Reverse transcriptase) domain containing protein (Fragment) OS=Haemonchus contortus OX=6289 GN=HCOI_00174500 PE=4 SV=1	1	1	0.0186	37017.2	9.55
	R20191101521_35,5759	R.LVEVSR.E	702.414	-0.00011	2	1	23.86	0	0.0132	0|0	tr|W6N9L1|W6N9L1_HAECO		6	0		0	2	MASCOT		T
$13-1	tr|W6N9L2|W6N9L2_HAECO Myosin-6-like OS=Haemonchus contortus OX=6289 GN=HCOI_00530800 PE=4 SV=1	1	1	0.0114	50374	6.58
$13-2	tr|W6NMY9|W6NMY9_HAECO CRE-HUM-2 protein (Fragment) OS=Haemonchus contortus OX=6289 GN=HCOI_01067700 PE=4 SV=1	1	1	0.0125	45403.3	5.1
	R20191101521_35,7793	K.LELER.K ! K.LELER.L	659.372	-9e-05	2	1	29.92	0	0.0083	0|0	tr|W6N9L2|W6N9L2_HAECO ! tr|W6NMY9|W6NMY9_HAECO		4.53	0		0	2	MASCOT		T
$14-1	tr|W6NA07|W6NA07_HAECO Centromere protein Cenp-B domain containing protein OS=Haemonchus contortus OX=6289 GN=HCOI_00202100 PE=4 SV=1	1	1	0.0109	52352.4	9.12
	R20191101521_35,5222	K.IEKIR.E	658.425	-0.00072	2	1	20.06	0	0.0424	0|0	tr|W6NA07|W6NA07_HAECO		8.75	1		0	2	MASCOT		T
$15-1	tr|W6NAJ1|W6NAJ1_HAECO Uncharacterized protein OS=Haemonchus contortus OX=6289 GN=HCOI_00827400 PE=4 SV=1	1	1	0.0394	14187	8.9
	R20191101521_35,2537	R.RIEPR.S	670.399	0.00073	2	1	28.19	0	0.00129	0|0	tr|W6NAJ1|W6NAJ1_HAECO		9.6	1		0	2	MASCOT		T
$16-1	tr|W6NAQ5|W6NAQ5_HAECO Dbl homology (DH) domain containing protein OS=Haemonchus contortus OX=6289 GN=HCOI_00887200 PE=4 SV=1	1	1	0.0169	40984.7	6.03
	R20191101521_35,17436	R.REQSLK.G	760.431	-0.00439	2	1	21.13	0	0.0278	0|0	tr|W6NAQ5|W6NAQ5_HAECO		8.75	1		0	2	MASCOT		T
$17-1	tr|W6NAS1|W6NAS1_HAECO Uncharacterized protein (Fragment) OS=Haemonchus contortus OX=6289 GN=HCOI_00529000 PE=4 SV=1	1	1	0.0076	87477.4	10.76
	R20191101521_35,18521	K.ERSQIK.S	760.431	-0.00449	2	1	20.35	0	0.0332	0|0	tr|W6NAS1|W6NAS1_HAECO		8.85	1		0	2	MASCOT		T
$18-1	tr|W6NBI9|W6NBI9_HAECO Serine threonine protein kinase-related domain containing protein OS=Haemonchus contortus OX=6289 GN=HCOI_00744700 PE=4 SV=1	1	1	0.0078	87417.4	8.08
	R20191101521_35,967	R.GQTSPK.R	617.325	-0.00081	2	1	21	0	0.0453	0|0	tr|W6NBI9|W6NBI9_HAECO		8.75	0		0	2	MASCOT		T
$19-1	tr|W6NC91|W6NC91_HAECO Zinc finger domain containing protein OS=Haemonchus contortus OX=6289 GN=HCOI_01272300 PE=4 SV=1	1	1	0.0064	85984.6	9.25
	R20191101521_35,3916	R.LLETK.L	603.371	-6e-05	2	1	22.35	0	0.0166	0|0	tr|W6NC91|W6NC91_HAECO		6	0		0	2	MASCOT		T
$20-1	tr|W6NCY5|W6NCY5_HAECO Protein ced-11 (Fragment) OS=Haemonchus contortus OX=6289 GN=HCOI_01912300 PE=4 SV=1	1	1	0.007	127624	5.92
	R20191101521_35,4015	R.SSQFEHSK.F	949.437	0.00253	3	1	21.15	0	0.0165	0|0	tr|W6NCY5|W6NCY5_HAECO		6.47	0		0	2	MASCOT		T
$21-1	tr|W6ND07|W6ND07_HAECO PAZ domain-containing protein OS=Haemonchus contortus OX=6289 GN=HCOI_00422600 PE=4 SV=1	1	1	0.0106	62987.1	8.97
	R20191101521_35,4452	R.ITGSPR.D	630.357	-4e-05	2	1	24.87	0	0.0153	0|0	tr|W6ND07|W6ND07_HAECO		9.75	0		0	2	MASCOT		T
$22-1	tr|W6ND72|W6ND72_HAECO Transcription factor and Oxoglutarate iron-dependent oxygenase domain containing protein OS=Haemonchus contortus OX=6289 GN=HCOI_01069100 PE=4 SV=1	1	1	0.0077	87736.6	6.14
	R20191101521_35,7673	R.GMIPSR.S	660.35	-0.00038	2	1	25.72	0	0.00924	0|0	tr|W6ND72|W6ND72_HAECO		9.75	0		0	2	MASCOT		T
$23-1	tr|W6NDB9|W6NDB9_HAECO Zinc finger and Nuclear hormone receptor domain containing protein OS=Haemonchus contortus OX=6289 GN=HCOI_02063000 PE=3 SV=1	1	1	0.0126	43502.9	8.59
$23-2	tr|W6NFP2|W6NFP2_HAECO Molybdopterin biosynthesis MoaE domain containing protein OS=Haemonchus contortus OX=6289 GN=HCOI_01166200 PE=4 SV=1	1	1	0.0118	47637.3	6
	R20191101521_35,11156	K.ISLLR.A ! R.LSLIR.E	601.403	-0.00057	2	1	31.76	0	0.0024	0|0	tr|W6NDB9|W6NDB9_HAECO ! tr|W6NFP2|W6NFP2_HAECO		9.75	0		0	2	MASCOT		T
$24-1	tr|W6NDE6|W6NDE6_HAECO Ankyrin and Sad1 UNC and Mib-herc2 and HECT domain containing protein OS=Haemonchus contortus OX=6289 GN=HCOI_01256200 PE=4 SV=1	1	1	0.0023	287613	5.32
	R20191101521_35,11552	K.KQLINR.S	771.484	0.01065	2	1	21.44	0	0.0165	0|0	tr|W6NDE6|W6NDE6_HAECO		11	1		0	2	MASCOT		T
$25-1	tr|W6NDG1|W6NDG1_HAECO Bardet-Biedl syndrome 1 protein isoform 2 OS=Haemonchus contortus OX=6289 GN=HCOI_01386400 PE=4 SV=1	1	1	0.0335	26387.2	6.2
	R20191101521_35,17332	R.DGQIFSIK.R	907.488	0.00093	2	1	22.01	0	0.0157	0|0	tr|W6NDG1|W6NDG1_HAECO		5.84	0		0	2	MASCOT		T
$26-1	tr|W6NE27|W6NE27_HAECO Inner centromere protein domain containing protein OS=Haemonchus contortus OX=6289 GN=HCOI_01689200 PE=4 SV=1	1	1	0.0054	106347	9.27
$26-2	tr|W6NAL3|W6NAL3_HAECO Major sperm protein OS=Haemonchus contortus OX=6289 GN=HCOI_00466100 PE=4 SV=1	1	1	0.0357	13847.5	5.26
	R20191101521_35,6870	R.LEITR.E ! K.LEITR.L	631.377	0.00041	2	1	21.48	0	0.0629	0|0	tr|W6NE27|W6NE27_HAECO ! tr|W6NAL3|W6NAL3_HAECO		6	0		0	2	MASCOT		T
$27-1	tr|W6NE34|W6NE34_HAECO Nucleolar GTP-binding 1 domain containing protein (Fragment) OS=Haemonchus contortus OX=6289 GN=HCOI_00815300 PE=4 SV=1	1	1	0.0149	38790.9	9.52
	R20191101521_35,6570	K.VDIVR.R	601.367	6e-05	2	1	22.23	0	0.044	0|0	tr|W6NE34|W6NE34_HAECO		5.81	0		0	2	MASCOT		T
$28-1	tr|W6NED4|W6NED4_HAECO Dmoj\GI14771-PA (Fragment) OS=Haemonchus contortus OX=6289 GN=HCOI_01529400 PE=4 SV=1	1	1	0.0162	35284.9	9.66
	R20191101521_35,9229	R.LILSR.K	601.403	-0.00029	2	1	20.82	0	0.0294	0|0	tr|W6NED4|W6NED4_HAECO		9.75	0		0	2	MASCOT		T
$29-1	tr|W6NEX5|W6NEX5_HAECO Uncharacterized protein OS=Haemonchus contortus OX=6289 GN=HCOI_00335000 PE=4 SV=1	1	1	0.0493	15826.8	5.39
$29-2	tr|W6NBL0|W6NBL0_HAECO Uncharacterized protein OS=Haemonchus contortus OX=6289 GN=HCOI_00334900 PE=4 SV=1	1	1	0.0268	29521.2	5.81
$29-3	tr|W6NHI3|W6NHI3_HAECO DUF1758 domain-containing protein OS=Haemonchus contortus OX=6289 GN=HCOI_01734100 PE=4 SV=1	1	1	0.009	88130.6	8.68
	R20191101521_35,8352	M.STLLSTK.K	749.44	1e-05	2	1	28.11	0	0.0253	0|0	tr|W6NHI3|W6NHI3_HAECO/tr|W6NBL0|W6NBL0_HAECO/tr|W6NEX5|W6NEX5_HAECO		8.47	0		0	2	MASCOT		T
$30-1	tr|W6NFF6|W6NFF6_HAECO Dbl homology (DH) domain containing protein (Fragment) OS=Haemonchus contortus OX=6289 GN=HCOI_01700700 PE=4 SV=1	1	1	0.0062	89762.8	9.18
	R20191101521_35,5207	R.LIEPR.K	627.382	-9e-05	2	1	37.99	0	0.000135	0|0	tr|W6NFF6|W6NFF6_HAECO		6	0		0	2	MASCOT		T
$31-1	tr|W6NFW7|W6NFW7_HAECO Uncharacterized protein OS=Haemonchus contortus OX=6289 GN=HCOI_01739000 PE=4 SV=1	1	1	0.0183	38280.8	10.03
	R20191101521_35,7361	K.VLISAK.T	630.418	9e-05	2	1	30.05	0	0.00222	0|0	tr|W6NFW7|W6NFW7_HAECO		8.72	0		0	2	MASCOT		T
$32-1	tr|W6NFZ3|W6NFZ3_HAECO Uncharacterized protein OS=Haemonchus contortus OX=6289 GN=HCOI_01232900 PE=4 SV=1	1	1	0.0102	55785	8.45
	R20191101521_35,2948	K.SRDPR.R	630.332	0.01196	2	1	25.35	0	0.00277	0|0	tr|W6NFZ3|W6NFZ3_HAECO		9.31	1		0	2	MASCOT		T
$33-1	tr|W6NG03|W6NG03_HAECO Frizzled domain containing protein OS=Haemonchus contortus OX=6289 GN=HCOI_01763800 PE=4 SV=1	1	1	0.0228	30237.7	9.34
	R20191101521_35,7695	R.SQLVLK.A	687.44	-0.0002	2	1	21.6	0	0.0128	0|0	tr|W6NG03|W6NG03_HAECO		8.47	0		0	2	MASCOT		T
$34-1	tr|W6NGF3|W6NGF3_HAECO Uncharacterized protein OS=Haemonchus contortus OX=6289 GN=HCOI_00251800 PE=4 SV=1	1	1	0.0108	53212.4	9.67
$34-2	tr|W6NWS9|W6NWS9_HAECO Uncharacterized protein (Fragment) OS=Haemonchus contortus OX=6289 GN=HCOI_01779100 PE=4 SV=1	1	1	0.0147	39537.1	9.32
	R20191101521_35,5148	K.LNEVR.R	630.357	-0.00099	2	1	20.15	0	0.0454	0|0	tr|W6NGF3|W6NGF3_HAECO/tr|W6NWS9|W6NWS9_HAECO		6	0		0	2	MASCOT		T
$35-1	tr|W6NGT0|W6NGT0_HAECO K Homology domain containing protein OS=Haemonchus contortus OX=6289 GN=HCOI_01880800 PE=4 SV=1	1	1	0.0365	15573.8	6.74
	R20191101521_35,6120	K.IENIR.L	644.373	-0.00031	2	1	22.95	0	0.0236	0|0	tr|W6NGT0|W6NGT0_HAECO		6	0		0	2	MASCOT		T
$36-1	tr|W6NPW4|W6NPW4_HAECO FAD-dependent pyridine nucleotide-disulphide oxidoreductase and Electron transfer flavoprotein-ubiquinone oxidoreductase domain containing protein OS=Haemonchus contortus OX=6289 GN=HCOI_00793800 PE=4 SV=1	1	1	0.0101	66332.2	7.6
	R20191101521_35,3789	R.LGYGAR.A	636.346	-0.00079	2	1	20.98	0	0.0168	0|0	tr|W6NPW4|W6NPW4_HAECO		8.75	0		0	2	MASCOT		T
$37-1	tr|W6NQ86|W6NQ86_HAECO 7TM GPCR domain containing protein (Fragment) OS=Haemonchus contortus OX=6289 GN=HCOI_00856000 PE=4 SV=1	1	1	0.0177	32141.7	9.7
$37-2	tr|A0A140EQJ6|A0A140EQJ6_HAECO Aminopeptidase OS=Haemonchus contortus OX=6289 GN=ap-7 PE=2 SV=1	1	1	0.0051	112052	5.94
$37-3	tr|V5K5H8|V5K5H8_HAECO Aminopeptidase OS=Haemonchus contortus OX=6289 PE=2 SV=1	1	1	0.0051	111467	6.98
$37-4	tr|A0A126UB22|A0A126UB22_HAECO Aminopeptidase OS=Haemonchus contortus OX=6289 GN=ap-5 PE=2 SV=1	1	1	0.0051	111306	5.82
	R20191101521_35,13369	K.INWIK.K ! R.INWIK.K ! R.INWLK.M	673.403	-0.00037	2	1	25.92	0	0.0106	0|0	tr|A0A126UB22|A0A126UB22_HAECO/tr|V5K5H8|V5K5H8_HAECO ! tr|A0A140EQJ6|A0A140EQJ6_HAECO ! tr|W6NQ86|W6NQ86_HAECO		8.75	0		0	2	MASCOT		T
$38-1	tr|W6NR83|W6NR83_HAECO DUF1758 domain-containing protein OS=Haemonchus contortus OX=6289 GN=HCOI_00334800 PE=4 SV=1	1	1	0.0162	48313.8	5.99
	R20191101521_35,9675	R.TLTTIPK.K	773.477	0.00036	2	1	21.7	0	0.0179	0|0	tr|W6NR83|W6NR83_HAECO		8.41	0		0	2	MASCOT		T
$39-1	tr|W6NSB4|W6NSB4_HAECO Putative lipoyltransferase 2, mitochondrial OS=Haemonchus contortus OX=6289 GN=HCOI_01297000 PE=3 SV=1	1	1	0.0262	25612.4	8.46
	R20191101521_35,6850	K.LVNLGK.L	643.414	-0.00026	2	1	23.13	0	0.0134	0|0	tr|W6NSB4|W6NSB4_HAECO		8.75	0		0	2	MASCOT		T
$40-1	tr|W6NXI3|W6NXI3_HAECO Uncharacterized protein (Fragment) CBG13570 OS=Haemonchus contortus OX=6289 GN=HCOI_02173100 PE=4 SV=1	1	1	0.0156	57274.5	9
	R20191101521_35,14556	R.QQAAGSIK.G	802.442	-0.00368	1	1	20.58	0	0.0621	0|0	tr|W6NXI3|W6NXI3_HAECO		8.75	0		0	2	MASCOT		T
$41-1	tr|W6NVE0|W6NVE0_HAECO Uncharacterized protein OS=Haemonchus contortus OX=6289 GN=HCOI_01654900 PE=4 SV=1	1	1	0.0609	13084.6	9.2
	R20191101521_35,14996	R.QIXLLGR.A	885.53	0.01442	2	1	24.62	0	0.00362	0|0	tr|W6NVE0|W6NVE0_HAECO		9.75	0		0	2	MASCOT		T
$42-1	tr|W6NWZ5|W6NWZ5_HAECO Phosphatidylinositol 3-4-kinase domain containing protein (Fragment) OS=Haemonchus contortus OX=6289 GN=HCOI_01808700 PE=4 SV=1	1	1	0.0231	23939.9	4.93
	R20191101521_35,7947	K.QAFLK.A	606.361	-0.00036	2	1	22.69	0	0.0124	0|0	tr|W6NWZ5|W6NWZ5_HAECO		8.75	0		0	2	MASCOT		T
----- summary -----
Total protein	: 52
Total protein group	: 42
UniPepCount	ProteinGroupCount	Percent	ProteinCount	Percent
1	42	1	52	1

## Sheet: 50 dpi
The proteins identified from goat infected with H. contortus at 50 dpi.
Protein Group	Reference	PepCount	UniquePepCount	CoverPercent	MW	PI	Score	DeltaScore	ExpectValue	Ions	Reference	DIFF_MODIFIED_CANDIDATE	PI	MissCleavage	Modification	MatchedTIC	NumProteaseTermini	Engine	Tag	Decoy
	FileScan	Sequence	MH+	Diff(MH+)	Charge	Rank
$1-1	tr|W6NR97|W6NR97_HAECO Actin actin domain containing protein OS=Haemonchus contortus OX=6289 GN=HCOI_01138100 PE=3 SV=1	34	13	0.3259	44659.7	5.69
	R20191101644_50_TIAN,6169	K.AGFAGDDAPR.A	976.448	-0.00148	2	1	70.16	0	1.4e-07	0|0	tr|U6PJY1|U6PJY1_HAECO/tr|W6NC74|W6NC74_HAECO/tr|W6NR97|W6NR97_HAECO/tr|W6NCW7|W6NCW7_HAECO		4.21	0		0	2	MASCOT		T
	R20191101644_50_TIAN,6496	K.AGFAGDDAPR.A	976.448	-0.00084	2	1	34.71	0	0.00049	0|0	tr|U6PJY1|U6PJY1_HAECO/tr|W6NC74|W6NC74_HAECO/tr|W6NR97|W6NR97_HAECO/tr|W6NCW7|W6NCW7_HAECO		4.21	0		0	2	MASCOT		T
	R20191101644_50_TIAN,8010	K.CDIDIR.K	791.372	-0.00071	2	1	46.29	0	4.82e-05	0|0	tr|U6PJY1|U6PJY1_HAECO/tr|W6NC74|W6NC74_HAECO/tr|W6NR97|W6NR97_HAECO/tr|W6NCW7|W6NCW7_HAECO/tr|W6NBM0|W6NBM0_HAECO		4.21	0		0	2	MASCOT		T
	R20191101644_50_TIAN,25884	K.DLYANTVLSGGTTMYPGIADR.M	2215.07	-0.00309	3	1	47.29	0	3.27e-05	0|0	tr|W6NR97|W6NR97_HAECO		4.21	0		0	2	MASCOT		T
	R20191101644_50_TIAN,4379	K.DSYVGDEAQSK.R	1198.52	-0.00111	2	1	48.9	0	3.22e-06	0|0	tr|U6PJY1|U6PJY1_HAECO/tr|W6NC74|W6NC74_HAECO/tr|W6NR97|W6NR97_HAECO/tr|W6NCW7|W6NCW7_HAECO		4.03	0		0	2	MASCOT		T
	R20191101644_50_TIAN,4744	K.DSYVGDEAQSK.R	1198.52	-0.00233	2	1	42.46	0	1.42e-05	0|0	tr|U6PJY1|U6PJY1_HAECO/tr|W6NC74|W6NC74_HAECO/tr|W6NR97|W6NR97_HAECO/tr|W6NCW7|W6NCW7_HAECO		4.03	0		0	2	MASCOT		T
	R20191101644_50_TIAN,9932	K.EITALAPSTM*K.I	1177.61	-0.00104	2	1	35.73	0	0.0027	0|0	tr|W6NR97|W6NR97_HAECO/tr|Q4JJJ5|Q4JJJ5_HAECO		6.1	0	15.994919 Oxidation (M)	0	2	MASCOT		T
	R20191101644_50_TIAN,12322	K.EITALAPSTM*K.I	1177.61	-0.00304	2	1	24.61	0	0.0341	0|0	tr|W6NR97|W6NR97_HAECO/tr|Q4JJJ5|Q4JJJ5_HAECO		6.1	0	15.994919 Oxidation (M)	0	2	MASCOT		T
	R20191101644_50_TIAN,13847	K.EITALAPSTMK.I	1161.62	-0.0012	2	1	41.89	0	0.00022	0|0	tr|W6NR97|W6NR97_HAECO/tr|Q4JJJ5|Q4JJJ5_HAECO		6.1	0		0	2	MASCOT		T
	R20191101644_50_TIAN,14162	K.EITALAPSTMK.I	1161.62	-0.00232	2	1	49.68	0	3.66e-05	0|0	tr|W6NR97|W6NR97_HAECO/tr|Q4JJJ5|Q4JJJ5_HAECO		6.1	0		0	2	MASCOT		T
	R20191101644_50_TIAN,6978	K.IIAPPER.K	795.472	-0.0011	2	1	35.15	0	0.000351	0|0	tr|U6PJY1|U6PJY1_HAECO/tr|W6NC74|W6NC74_HAECO/tr|W6NR97|W6NR97_HAECO/tr|W6NCW7|W6NCW7_HAECO/tr|W6NBM0|W6NBM0_HAECO/tr|Q4JJJ5|Q4JJJ5_HAECO		6	0		0	2	MASCOT		T
	R20191101644_50_TIAN,7242	K.IIAPPER.K	795.472	-0.0017	2	1	35.88	0	0.000297	0|0	tr|U6PJY1|U6PJY1_HAECO/tr|W6NC74|W6NC74_HAECO/tr|W6NR97|W6NR97_HAECO/tr|W6NCW7|W6NCW7_HAECO/tr|W6NBM0|W6NBM0_HAECO/tr|Q4JJJ5|Q4JJJ5_HAECO		6	0		0	2	MASCOT		T
	R20191101644_50_TIAN,13790	K.IWHHTFYNELR.V	1515.75	-0.00309	3	1	48.66	0	3.2e-05	0|0	tr|U6PJY1|U6PJY1_HAECO/tr|W6NC74|W6NC74_HAECO/tr|W6NR97|W6NR97_HAECO/tr|W6NCW7|W6NCW7_HAECO		6.92	0		0	2	MASCOT		T
	R20191101644_50_TIAN,14098	K.IWHHTFYNELR.V	1515.75	-0.0032	3	1	21.85	0	0.015	0|0	tr|U6PJY1|U6PJY1_HAECO/tr|W6NC74|W6NC74_HAECO/tr|W6NR97|W6NR97_HAECO/tr|W6NCW7|W6NCW7_HAECO		6.92	0		0	2	MASCOT		T
	R20191101644_50_TIAN,31923	K.IWHHTFYNELR.V	1515.75	-0.00513	3	1	36.56	0	0.000541	0|0	tr|U6PJY1|U6PJY1_HAECO/tr|W6NC74|W6NC74_HAECO/tr|W6NR97|W6NR97_HAECO/tr|W6NCW7|W6NCW7_HAECO		6.92	0		0	2	MASCOT		T
	R20191101644_50_TIAN,8425	K.QEYDESGPSIVHR.K	1516.7	-0.00328	3	1	58.3	0	3.03e-06	0|0	tr|U6PJY1|U6PJY1_HAECO/tr|W6NC74|W6NC74_HAECO/tr|W6NR97|W6NR97_HAECO/tr|W6NCW7|W6NCW7_HAECO/tr|W6NBM0|W6NBM0_HAECO		4.65	0		0	2	MASCOT		T
	R20191101644_50_TIAN,8427	K.QEYDESGPSIVHR.K	1516.7	-0.00097	2	1	80.69	0	1.66e-08	0|0	tr|U6PJY1|U6PJY1_HAECO/tr|W6NC74|W6NC74_HAECO/tr|W6NR97|W6NR97_HAECO/tr|W6NCW7|W6NCW7_HAECO/tr|W6NBM0|W6NBM0_HAECO		4.65	0		0	2	MASCOT		T
	R20191101644_50_TIAN,17607	R.DLTDYLM*K.I	1014.48	-0.00269	2	1	26.86	0	0.00237	0|0	tr|W6N9V3|W6N9V3_HAECO/tr|U6PJY1|U6PJY1_HAECO/tr|W6NC74|W6NC74_HAECO/tr|W6NR97|W6NR97_HAECO/tr|W6NCW7|W6NCW7_HAECO		4.21	0	15.994919 Oxidation (M)	0	2	MASCOT		T
	R20191101644_50_TIAN,21994	R.DLTDYLMK.I	998.486	-0.00081	2	1	32.2	0	0.00105	0|0	tr|W6N9V3|W6N9V3_HAECO/tr|U6PJY1|U6PJY1_HAECO/tr|W6NC74|W6NC74_HAECO/tr|W6NR97|W6NR97_HAECO/tr|W6NCW7|W6NCW7_HAECO		4.21	0		0	2	MASCOT		T
	R20191101644_50_TIAN,22274	R.DLTDYLMK.I	998.486	-0.00181	2	1	29.03	0	0.00219	0|0	tr|W6N9V3|W6N9V3_HAECO/tr|U6PJY1|U6PJY1_HAECO/tr|W6NC74|W6NC74_HAECO/tr|W6NR97|W6NR97_HAECO/tr|W6NCW7|W6NCW7_HAECO		4.21	0		0	2	MASCOT		T
	R20191101644_50_TIAN,14199	R.GILTLK.Y	644.434	-0.0014	2	1	24.98	0	0.00222	0|0	tr|U6PJY1|U6PJY1_HAECO/tr|W6NC74|W6NC74_HAECO/tr|W6NR97|W6NR97_HAECO/tr|W6NCW7|W6NCW7_HAECO		8.75	0		0	2	MASCOT		T
	R20191101644_50_TIAN,14526	R.GILTLK.Y	644.434	-0.00074	2	1	29.5	0	0.000785	0|0	tr|U6PJY1|U6PJY1_HAECO/tr|W6NC74|W6NC74_HAECO/tr|W6NR97|W6NR97_HAECO/tr|W6NCW7|W6NCW7_HAECO		8.75	0		0	2	MASCOT		T
	R20191101644_50_TIAN,10556	R.GYSFTTTAER.E	1132.53	-0.00292	2	1	33.77	0	0.000399	0|0	tr|W6NC74|W6NC74_HAECO/tr|W6NR97|W6NR97_HAECO/tr|W6NCW7|W6NCW7_HAECO		6	0		0	2	MASCOT		T
	R20191101644_50_TIAN,11002	R.GYSFTTTAER.E	1132.53	-0.00171	2	1	33.71	0	0.000404	0|0	tr|W6NC74|W6NC74_HAECO/tr|W6NR97|W6NR97_HAECO/tr|W6NCW7|W6NCW7_HAECO		6	0		0	2	MASCOT		T
	R20191101644_50_TIAN,2547	R.HQGVM*VGM*GQK.D	1203.56	0.00259	2	1	32.37	0	0.00142	0|0	tr|U6PJY1|U6PJY1_HAECO/tr|W6NC74|W6NC74_HAECO/tr|W6NR97|W6NR97_HAECO/tr|W6NCW7|W6NCW7_HAECO		8.76	0	15.994919 Oxidation (M)	0	2	MASCOT		T
	R20191101644_50_TIAN,4551	R.HQGVM*VGMGQK.D	1187.57	-0.00253	2	1	28.52	0	0.00513	0|0	tr|U6PJY1|U6PJY1_HAECO/tr|W6NC74|W6NC74_HAECO/tr|W6NR97|W6NR97_HAECO/tr|W6NCW7|W6NCW7_HAECO		8.76	0	15.994919 Oxidation (M)	0	2	MASCOT		T
	R20191101644_50_TIAN,5476	R.HQGVM*VGMGQK.D	1187.57	-0.00453	2	1	22.65	0	0.0198	0|0	tr|U6PJY1|U6PJY1_HAECO/tr|W6NC74|W6NC74_HAECO/tr|W6NR97|W6NR97_HAECO/tr|W6NCW7|W6NCW7_HAECO		8.76	0	15.994919 Oxidation (M)	0	2	MASCOT		T
	R20191101644_50_TIAN,3246	R.HQGVMVGM*GQK.D	1187.57	0.00089	3	1	27.56	0	0.00132	0|0	tr|U6PJY1|U6PJY1_HAECO/tr|W6NC74|W6NC74_HAECO/tr|W6NR97|W6NR97_HAECO/tr|W6NCW7|W6NCW7_HAECO		8.76	0	15.994919 Oxidation (M)	0	2	MASCOT		T
	R20191101644_50_TIAN,6552	R.HQGVMVGMGQK.D	1171.57	-0.00043	2	1	39.87	0	0.000144	0|0	tr|U6PJY1|U6PJY1_HAECO/tr|W6NC74|W6NC74_HAECO/tr|W6NR97|W6NR97_HAECO/tr|W6NCW7|W6NCW7_HAECO		8.76	0		0	2	MASCOT		T
	R20191101644_50_TIAN,6586	R.HQGVMVGMGQK.D	1171.57	-0.00076	3	1	31.82	0	0.000921	0|0	tr|U6PJY1|U6PJY1_HAECO/tr|W6NC74|W6NC74_HAECO/tr|W6NR97|W6NR97_HAECO/tr|W6NCW7|W6NCW7_HAECO		8.76	0		0	2	MASCOT		T
	R20191101644_50_TIAN,6890	R.HQGVMVGMGQK.D	1171.57	0.00212	3	1	25.18	0	0.0296	0|0	tr|U6PJY1|U6PJY1_HAECO/tr|W6NC74|W6NC74_HAECO/tr|W6NR97|W6NR97_HAECO/tr|W6NCW7|W6NCW7_HAECO		8.76	0		0	2	MASCOT		T
	R20191101644_50_TIAN,6897	R.HQGVMVGMGQK.D	1171.57	-0.00269	2	1	29.27	0	0.00166	0|0	tr|U6PJY1|U6PJY1_HAECO/tr|W6NC74|W6NC74_HAECO/tr|W6NR97|W6NR97_HAECO/tr|W6NCW7|W6NCW7_HAECO		8.76	0		0	2	MASCOT		T
	R20191101644_50_TIAN,7050	R.LDIAGR.D ! R.LDLAGR.D	644.373	-0.00058	2	1	36.44	0	0.00106	0|0	tr|W6NEU0|W6NEU0_HAECO ! tr|W6N9V3|W6N9V3_HAECO/tr|U6PJY1|U6PJY1_HAECO/tr|W6NC74|W6NC74_HAECO/tr|W6NR97|W6NR97_HAECO/tr|W6NCW7|W6NCW7_HAECO		5.84	0		0	2	MASCOT		T
	R20191101644_50_TIAN,7313	R.LDIAGR.D ! R.LDLAGR.D	644.373	-0.00068	2	1	21	0	0.0369	0|0	tr|W6NEU0|W6NEU0_HAECO ! tr|W6N9V3|W6N9V3_HAECO/tr|U6PJY1|U6PJY1_HAECO/tr|W6NC74|W6NC74_HAECO/tr|W6NR97|W6NR97_HAECO/tr|W6NCW7|W6NCW7_HAECO		5.84	0		0	2	MASCOT		T
$2-1	tr|U5F0E7|U5F0E7_HAECO Tubulin beta chain OS=Haemonchus contortus OX=6289 GN=tbb-isotype-4 PE=3 SV=1	35	8	0.209	49972.7	4.79
	R20191101644_50_TIAN,7765	K.EVDEQM*LNVQNK.N	1462.68	-0.00085	2	1	41.56	0	0.000105	0|0	tr|R4X607|R4X607_HAECO/tr|U5F0E7|U5F0E7_HAECO		4.14	0	15.994919 Oxidation (M)	0	2	MASCOT		T
	R20191101644_50_TIAN,12291	K.EVDEQMLNVQNK.N	1446.69	0.00185	2	1	42.84	0	4.94e-05	0|0	tr|R4X607|R4X607_HAECO/tr|U5F0E7|U5F0E7_HAECO		4.14	0		0	2	MASCOT		T
	R20191101644_50_TIAN,12586	K.EVDEQMLNVQNK.N	1446.69	-0.00465	2	1	42.07	0	6.52e-05	0|0	tr|R4X607|R4X607_HAECO/tr|U5F0E7|U5F0E7_HAECO		4.14	0		0	2	MASCOT		T
	R20191101644_50_TIAN,3655	K.NMM*AACDPR.H	1081.42	0.00121	2	1	27.22	0	0.00285	0|0	tr|C5J0J6|C5J0J6_HAECO/tr|A0A0A0Q2V0|A0A0A0Q2V0_HAECO/tr|A2TF56|A2TF56_HAECO/tr|C5J0J2|C5J0J2_HAECO/tr|Q25024|Q25024_HAECO/tr|C5J0J9|C5J0J9_HAECO/tr|A0A0A0PZT7|A0A0A0PZT7_HAECO/tr|A0A0A0Q1C7|A0A0A0Q1C7_HAECO/tr|R4X606|R4X606_HAECO/tr|A0A0A0PY58|A0A0A0PY58_HAECO/tr|C5J0J4|C5J0J4_HAECO/tr|C5J0J8|C5J0J8_HAECO/tr|C5J0J7|C5J0J7_HAECO/tr|Q25038|Q25038_HAECO/tr|Q9TX76|Q9TX76_HAECO/tr|R4X607|R4X607_HAECO…		5.83	0	15.994919 Oxidation (M)	0	2	MASCOT		T
	R20191101644_50_TIAN,6646	K.NMMAACDPR.H	1065.43	-0.00131	2	1	27.27	0	0.00272	0|0	tr|C5J0J6|C5J0J6_HAECO/tr|A0A0A0Q2V0|A0A0A0Q2V0_HAECO/tr|A2TF56|A2TF56_HAECO/tr|C5J0J2|C5J0J2_HAECO/tr|Q25024|Q25024_HAECO/tr|C5J0J9|C5J0J9_HAECO/tr|A0A0A0PZT7|A0A0A0PZT7_HAECO/tr|A0A0A0Q1C7|A0A0A0Q1C7_HAECO/tr|R4X606|R4X606_HAECO/tr|A0A0A0PY58|A0A0A0PY58_HAECO/tr|C5J0J4|C5J0J4_HAECO/tr|C5J0J8|C5J0J8_HAECO/tr|C5J0J7|C5J0J7_HAECO/tr|Q25038|Q25038_HAECO/tr|Q9TX76|Q9TX76_HAECO/tr|R4X607|R4X607_HAECO…		5.83	0		0	2	MASCOT		T
	R20191101644_50_TIAN,6949	K.NMMAACDPR.H	1065.43	-0.00141	2	1	22.35	0	0.00786	0|0	tr|C5J0J6|C5J0J6_HAECO/tr|A0A0A0Q2V0|A0A0A0Q2V0_HAECO/tr|A2TF56|A2TF56_HAECO/tr|C5J0J2|C5J0J2_HAECO/tr|Q25024|Q25024_HAECO/tr|C5J0J9|C5J0J9_HAECO/tr|A0A0A0PZT7|A0A0A0PZT7_HAECO/tr|A0A0A0Q1C7|A0A0A0Q1C7_HAECO/tr|R4X606|R4X606_HAECO/tr|A0A0A0PY58|A0A0A0PY58_HAECO/tr|C5J0J4|C5J0J4_HAECO/tr|C5J0J8|C5J0J8_HAECO/tr|C5J0J7|C5J0J7_HAECO/tr|Q25038|Q25038_HAECO/tr|Q9TX76|Q9TX76_HAECO/tr|R4X607|R4X607_HAECO…		5.83	0		0	2	MASCOT		T
	R20191101644_50_TIAN,26338	K.NSSYFVEWIPNNVK.T	1696.83	-0.00179	2	1	49.45	0	4.31e-05	0|0	tr|C5J0J6|C5J0J6_HAECO/tr|A2TF56|A2TF56_HAECO/tr|C5J0J2|C5J0J2_HAECO/tr|Q25024|Q25024_HAECO/tr|C5J0J9|C5J0J9_HAECO/tr|C5J0J4|C5J0J4_HAECO/tr|C5J0J8|C5J0J8_HAECO/tr|C5J0J7|C5J0J7_HAECO/tr|Q25038|Q25038_HAECO/tr|Q25022|Q25022_HAECO/tr|Q9TX76|Q9TX76_HAECO/tr|R4X607|R4X607_HAECO/tr|Q08950|Q08950_HAECO/tr|Q25023|Q25023_HAECO/tr|C5J0J3|C5J0J3_HAECO/tr|C5J0K0|C5J0K0_HAECO/tr|C5J0J5|C5J0J5_HAECO/tr|U5F0E…		6	0		0	2	MASCOT		T
	R20191101644_50_TIAN,7296	K.TAVCDIPPR.G	1028.52	-0.002	2	1	40.83	0	0.000169	0|0	tr|C5J0J6|C5J0J6_HAECO/tr|A2TF56|A2TF56_HAECO/tr|C5J0J2|C5J0J2_HAECO/tr|Q25024|Q25024_HAECO/tr|C5J0J9|C5J0J9_HAECO/tr|R4X606|R4X606_HAECO/tr|C5J0J4|C5J0J4_HAECO/tr|C5J0J8|C5J0J8_HAECO/tr|C5J0J7|C5J0J7_HAECO/tr|Q25038|Q25038_HAECO/tr|Q25022|Q25022_HAECO/tr|Q9TX76|Q9TX76_HAECO/tr|R4X607|R4X607_HAECO/tr|Q08950|Q08950_HAECO/tr|Q25023|Q25023_HAECO/tr|C5J0J3|C5J0J3_HAECO/tr|C5J0K0|C5J0K0_HAECO/tr|C5J0J…		5.5	0		0	2	MASCOT		T
	R20191101644_50_TIAN,7687	K.TAVCDIPPR.G	1028.52	-0.00216	2	1	25.95	0	0.00521	0|0	tr|C5J0J6|C5J0J6_HAECO/tr|A2TF56|A2TF56_HAECO/tr|C5J0J2|C5J0J2_HAECO/tr|Q25024|Q25024_HAECO/tr|C5J0J9|C5J0J9_HAECO/tr|R4X606|R4X606_HAECO/tr|C5J0J4|C5J0J4_HAECO/tr|C5J0J8|C5J0J8_HAECO/tr|C5J0J7|C5J0J7_HAECO/tr|Q25038|Q25038_HAECO/tr|Q25022|Q25022_HAECO/tr|Q9TX76|Q9TX76_HAECO/tr|R4X607|R4X607_HAECO/tr|Q08950|Q08950_HAECO/tr|Q25023|Q25023_HAECO/tr|C5J0J3|C5J0J3_HAECO/tr|C5J0K0|C5J0K0_HAECO/tr|C5J0J…		5.5	0		0	2	MASCOT		T
	R20191101644_50_TIAN,7987	K.TAVCDIPPR.G	1028.52	-0.0013	2	1	53.01	0	1.15e-05	0|0	tr|C5J0J6|C5J0J6_HAECO/tr|A2TF56|A2TF56_HAECO/tr|C5J0J2|C5J0J2_HAECO/tr|Q25024|Q25024_HAECO/tr|C5J0J9|C5J0J9_HAECO/tr|R4X606|R4X606_HAECO/tr|C5J0J4|C5J0J4_HAECO/tr|C5J0J8|C5J0J8_HAECO/tr|C5J0J7|C5J0J7_HAECO/tr|Q25038|Q25038_HAECO/tr|Q25022|Q25022_HAECO/tr|Q9TX76|Q9TX76_HAECO/tr|R4X607|R4X607_HAECO/tr|Q08950|Q08950_HAECO/tr|Q25023|Q25023_HAECO/tr|C5J0J3|C5J0J3_HAECO/tr|C5J0K0|C5J0K0_HAECO/tr|C5J0J…		5.5	0		0	2	MASCOT		T
	R20191101644_50_TIAN,8289	K.TAVCDIPPR.G	1028.52	-0.00116	2	1	56.92	0	4.67e-06	0|0	tr|C5J0J6|C5J0J6_HAECO/tr|A2TF56|A2TF56_HAECO/tr|C5J0J2|C5J0J2_HAECO/tr|Q25024|Q25024_HAECO/tr|C5J0J9|C5J0J9_HAECO/tr|R4X606|R4X606_HAECO/tr|C5J0J4|C5J0J4_HAECO/tr|C5J0J8|C5J0J8_HAECO/tr|C5J0J7|C5J0J7_HAECO/tr|Q25038|Q25038_HAECO/tr|Q25022|Q25022_HAECO/tr|Q9TX76|Q9TX76_HAECO/tr|R4X607|R4X607_HAECO/tr|Q08950|Q08950_HAECO/tr|Q25023|Q25023_HAECO/tr|C5J0J3|C5J0J3_HAECO/tr|C5J0K0|C5J0K0_HAECO/tr|C5J0J…		5.5	0		0	2	MASCOT		T
	R20191101644_50_TIAN,8605	K.TAVCDIPPR.G	1028.52	-0.00116	2	1	51.32	0	1.7e-05	0|0	tr|C5J0J6|C5J0J6_HAECO/tr|A2TF56|A2TF56_HAECO/tr|C5J0J2|C5J0J2_HAECO/tr|Q25024|Q25024_HAECO/tr|C5J0J9|C5J0J9_HAECO/tr|R4X606|R4X606_HAECO/tr|C5J0J4|C5J0J4_HAECO/tr|C5J0J8|C5J0J8_HAECO/tr|C5J0J7|C5J0J7_HAECO/tr|Q25038|Q25038_HAECO/tr|Q25022|Q25022_HAECO/tr|Q9TX76|Q9TX76_HAECO/tr|R4X607|R4X607_HAECO/tr|Q08950|Q08950_HAECO/tr|Q25023|Q25023_HAECO/tr|C5J0J3|C5J0J3_HAECO/tr|C5J0K0|C5J0K0_HAECO/tr|C5J0J…		5.5	0		0	2	MASCOT		T
	R20191101644_50_TIAN,8907	K.TAVCDIPPR.G	1028.52	2e-05	2	1	48.27	0	3.43e-05	0|0	tr|C5J0J6|C5J0J6_HAECO/tr|A2TF56|A2TF56_HAECO/tr|C5J0J2|C5J0J2_HAECO/tr|Q25024|Q25024_HAECO/tr|C5J0J9|C5J0J9_HAECO/tr|R4X606|R4X606_HAECO/tr|C5J0J4|C5J0J4_HAECO/tr|C5J0J8|C5J0J8_HAECO/tr|C5J0J7|C5J0J7_HAECO/tr|Q25038|Q25038_HAECO/tr|Q25022|Q25022_HAECO/tr|Q9TX76|Q9TX76_HAECO/tr|R4X607|R4X607_HAECO/tr|Q08950|Q08950_HAECO/tr|Q25023|Q25023_HAECO/tr|C5J0J3|C5J0J3_HAECO/tr|C5J0K0|C5J0K0_HAECO/tr|C5J0J…		5.5	0		0	2	MASCOT		T
	R20191101644_50_TIAN,9196	K.TAVCDIPPR.G	1028.52	-0.00092	2	1	39.38	0	0.000265	0|0	tr|C5J0J6|C5J0J6_HAECO/tr|A2TF56|A2TF56_HAECO/tr|C5J0J2|C5J0J2_HAECO/tr|Q25024|Q25024_HAECO/tr|C5J0J9|C5J0J9_HAECO/tr|R4X606|R4X606_HAECO/tr|C5J0J4|C5J0J4_HAECO/tr|C5J0J8|C5J0J8_HAECO/tr|C5J0J7|C5J0J7_HAECO/tr|Q25038|Q25038_HAECO/tr|Q25022|Q25022_HAECO/tr|Q9TX76|Q9TX76_HAECO/tr|R4X607|R4X607_HAECO/tr|Q08950|Q08950_HAECO/tr|Q25023|Q25023_HAECO/tr|C5J0J3|C5J0J3_HAECO/tr|C5J0K0|C5J0K0_HAECO/tr|C5J0J…		5.5	0		0	2	MASCOT		T
	R20191101644_50_TIAN,9779	K.TAVCDIPPR.G	1028.52	-0.00188	2	1	52.06	0	1.43e-05	0|0	tr|C5J0J6|C5J0J6_HAECO/tr|A2TF56|A2TF56_HAECO/tr|C5J0J2|C5J0J2_HAECO/tr|Q25024|Q25024_HAECO/tr|C5J0J9|C5J0J9_HAECO/tr|R4X606|R4X606_HAECO/tr|C5J0J4|C5J0J4_HAECO/tr|C5J0J8|C5J0J8_HAECO/tr|C5J0J7|C5J0J7_HAECO/tr|Q25038|Q25038_HAECO/tr|Q25022|Q25022_HAECO/tr|Q9TX76|Q9TX76_HAECO/tr|R4X607|R4X607_HAECO/tr|Q08950|Q08950_HAECO/tr|Q25023|Q25023_HAECO/tr|C5J0J3|C5J0J3_HAECO/tr|C5J0K0|C5J0K0_HAECO/tr|C5J0J…		5.5	0		0	2	MASCOT		T
	R20191101644_50_TIAN,10085	K.TAVCDIPPR.G	1028.52	0.00084	2	1	52.56	0	1.3e-05	0|0	tr|C5J0J6|C5J0J6_HAECO/tr|A2TF56|A2TF56_HAECO/tr|C5J0J2|C5J0J2_HAECO/tr|Q25024|Q25024_HAECO/tr|C5J0J9|C5J0J9_HAECO/tr|R4X606|R4X606_HAECO/tr|C5J0J4|C5J0J4_HAECO/tr|C5J0J8|C5J0J8_HAECO/tr|C5J0J7|C5J0J7_HAECO/tr|Q25038|Q25038_HAECO/tr|Q25022|Q25022_HAECO/tr|Q9TX76|Q9TX76_HAECO/tr|R4X607|R4X607_HAECO/tr|Q08950|Q08950_HAECO/tr|Q25023|Q25023_HAECO/tr|C5J0J3|C5J0J3_HAECO/tr|C5J0K0|C5J0K0_HAECO/tr|C5J0J…		5.5	0		0	2	MASCOT		T
	R20191101644_50_TIAN,10519	K.TAVCDIPPR.G	1028.52	-0.00078	2	1	57.2	0	4.38e-06	0|0	tr|C5J0J6|C5J0J6_HAECO/tr|A2TF56|A2TF56_HAECO/tr|C5J0J2|C5J0J2_HAECO/tr|Q25024|Q25024_HAECO/tr|C5J0J9|C5J0J9_HAECO/tr|R4X606|R4X606_HAECO/tr|C5J0J4|C5J0J4_HAECO/tr|C5J0J8|C5J0J8_HAECO/tr|C5J0J7|C5J0J7_HAECO/tr|Q25038|Q25038_HAECO/tr|Q25022|Q25022_HAECO/tr|Q9TX76|Q9TX76_HAECO/tr|R4X607|R4X607_HAECO/tr|Q08950|Q08950_HAECO/tr|Q25023|Q25023_HAECO/tr|C5J0J3|C5J0J3_HAECO/tr|C5J0K0|C5J0K0_HAECO/tr|C5J0J…		5.5	0		0	2	MASCOT		T
	R20191101644_50_TIAN,10893	K.TAVCDIPPR.G	1028.52	-0.00156	2	1	46.34	0	5.34e-05	0|0	tr|C5J0J6|C5J0J6_HAECO/tr|A2TF56|A2TF56_HAECO/tr|C5J0J2|C5J0J2_HAECO/tr|Q25024|Q25024_HAECO/tr|C5J0J9|C5J0J9_HAECO/tr|R4X606|R4X606_HAECO/tr|C5J0J4|C5J0J4_HAECO/tr|C5J0J8|C5J0J8_HAECO/tr|C5J0J7|C5J0J7_HAECO/tr|Q25038|Q25038_HAECO/tr|Q25022|Q25022_HAECO/tr|Q9TX76|Q9TX76_HAECO/tr|R4X607|R4X607_HAECO/tr|Q08950|Q08950_HAECO/tr|Q25023|Q25023_HAECO/tr|C5J0J3|C5J0J3_HAECO/tr|C5J0K0|C5J0K0_HAECO/tr|C5J0J…		5.5	0		0	2	MASCOT		T
	R20191101644_50_TIAN,11028	R.EIVHIQAGQCGNQIGAK.F	1822.92	-0.00971	3	1	47.37	0	0.000133	0|0	tr|U5F0E7|U5F0E7_HAECO		6.83	0		0	2	MASCOT		T
	R20191101644_50_TIAN,16022	R.FPGQLNADLR.K	1130.6	-0.00167	2	1	38.5	0	0.000692	0|0	tr|A0A482LS12|A0A482LS12_HAECO/tr|A0A482LUI4|A0A482LUI4_HAECO/tr|A0A482LS46|A0A482LS46_HAECO/tr|C5J0J6|C5J0J6_HAECO/tr|A0A0A0Q2V0|A0A0A0Q2V0_HAECO/tr|C5J0I7|C5J0I7_HAECO/tr|A0A482LT84|A0A482LT84_HAECO/tr|A2TF56|A2TF56_HAECO/tr|A0A482LS61|A0A482LS61_HAECO/tr|C5J0J2|C5J0J2_HAECO/tr|A0A023PKA2|A0A023PKA2_HAECO/tr|Q25024|Q25024_HAECO/tr|C5J0J9|C5J0J9_HAECO/tr|A0A0A0PZT7|A0A0A0PZT7_HAECO/tr|A0A0A0Q1C7…		5.84	0		0	2	MASCOT		T
	R20191101644_50_TIAN,16339	R.FPGQLNADLR.K	1130.6	-0.00197	2	1	45.08	0	0.000152	0|0	tr|A0A482LS12|A0A482LS12_HAECO/tr|A0A482LUI4|A0A482LUI4_HAECO/tr|A0A482LS46|A0A482LS46_HAECO/tr|C5J0J6|C5J0J6_HAECO/tr|A0A0A0Q2V0|A0A0A0Q2V0_HAECO/tr|C5J0I7|C5J0I7_HAECO/tr|A0A482LT84|A0A482LT84_HAECO/tr|A2TF56|A2TF56_HAECO/tr|A0A482LS61|A0A482LS61_HAECO/tr|C5J0J2|C5J0J2_HAECO/tr|A0A023PKA2|A0A023PKA2_HAECO/tr|Q25024|Q25024_HAECO/tr|C5J0J9|C5J0J9_HAECO/tr|A0A0A0PZT7|A0A0A0PZT7_HAECO/tr|A0A0A0Q1C7…		5.84	0		0	2	MASCOT		T
	R20191101644_50_TIAN,16682	R.FPGQLNADLR.K	1130.6	-0.00131	2	1	24.97	0	0.0156	0|0	tr|A0A482LS12|A0A482LS12_HAECO/tr|A0A482LUI4|A0A482LUI4_HAECO/tr|A0A482LS46|A0A482LS46_HAECO/tr|C5J0J6|C5J0J6_HAECO/tr|A0A0A0Q2V0|A0A0A0Q2V0_HAECO/tr|C5J0I7|C5J0I7_HAECO/tr|A0A482LT84|A0A482LT84_HAECO/tr|A2TF56|A2TF56_HAECO/tr|A0A482LS61|A0A482LS61_HAECO/tr|C5J0J2|C5J0J2_HAECO/tr|A0A023PKA2|A0A023PKA2_HAECO/tr|Q25024|Q25024_HAECO/tr|C5J0J9|C5J0J9_HAECO/tr|A0A0A0PZT7|A0A0A0PZT7_HAECO/tr|A0A0A0Q1C7…		5.84	0		0	2	MASCOT		T
	R20191101644_50_TIAN,17009	R.FPGQLNADLR.K	1130.6	-0.00241	2	1	48.21	0	7.4e-05	0|0	tr|A0A482LS12|A0A482LS12_HAECO/tr|A0A482LUI4|A0A482LUI4_HAECO/tr|A0A482LS46|A0A482LS46_HAECO/tr|C5J0J6|C5J0J6_HAECO/tr|A0A0A0Q2V0|A0A0A0Q2V0_HAECO/tr|C5J0I7|C5J0I7_HAECO/tr|A0A482LT84|A0A482LT84_HAECO/tr|A2TF56|A2TF56_HAECO/tr|A0A482LS61|A0A482LS61_HAECO/tr|C5J0J2|C5J0J2_HAECO/tr|A0A023PKA2|A0A023PKA2_HAECO/tr|Q25024|Q25024_HAECO/tr|C5J0J9|C5J0J9_HAECO/tr|A0A0A0PZT7|A0A0A0PZT7_HAECO/tr|A0A0A0Q1C7…		5.84	0		0	2	MASCOT		T
	R20191101644_50_TIAN,17346	R.FPGQLNADLR.K	1130.6	-0.00019	2	1	30.08	0	0.00481	0|0	tr|A0A482LS12|A0A482LS12_HAECO/tr|A0A482LUI4|A0A482LUI4_HAECO/tr|A0A482LS46|A0A482LS46_HAECO/tr|C5J0J6|C5J0J6_HAECO/tr|A0A0A0Q2V0|A0A0A0Q2V0_HAECO/tr|C5J0I7|C5J0I7_HAECO/tr|A0A482LT84|A0A482LT84_HAECO/tr|A2TF56|A2TF56_HAECO/tr|A0A482LS61|A0A482LS61_HAECO/tr|C5J0J2|C5J0J2_HAECO/tr|A0A023PKA2|A0A023PKA2_HAECO/tr|Q25024|Q25024_HAECO/tr|C5J0J9|C5J0J9_HAECO/tr|A0A0A0PZT7|A0A0A0PZT7_HAECO/tr|A0A0A0Q1C7…		5.84	0		0	2	MASCOT		T
	R20191101644_50_TIAN,19512	R.IMNTFSVVPSPK.V	1319.7	-0.00288	2	1	81.48	0	1.88e-08	0|0	tr|R4X606|R4X606_HAECO/tr|U5F0E7|U5F0E7_HAECO		8.75	0		0	2	MASCOT		T
	R20191101644_50_TIAN,23473	R.ISEQFTAMFR.R	1229.6	-0.00203	2	1	62.87	0	1.34e-06	0|0	tr|C5J0J6|C5J0J6_HAECO/tr|A2TF56|A2TF56_HAECO/tr|C5J0J2|C5J0J2_HAECO/tr|Q25024|Q25024_HAECO/tr|C5J0J9|C5J0J9_HAECO/tr|R4X606|R4X606_HAECO/tr|C5J0J4|C5J0J4_HAECO/tr|C5J0J8|C5J0J8_HAECO/tr|C5J0J7|C5J0J7_HAECO/tr|Q25038|Q25038_HAECO/tr|Q25022|Q25022_HAECO/tr|Q9TX76|Q9TX76_HAECO/tr|R4X607|R4X607_HAECO/tr|Q25023|Q25023_HAECO/tr|C5J0J3|C5J0J3_HAECO/tr|C5J0K0|C5J0K0_HAECO/tr|C5J0J5|C5J0J5_HAECO/tr|U5F0E…		6	0		0	2	MASCOT		T
	R20191101644_50_TIAN,23763	R.ISEQFTAMFR.R	1229.6	-0.00181	2	1	56.58	0	1.45e-05	0|0	tr|C5J0J6|C5J0J6_HAECO/tr|A2TF56|A2TF56_HAECO/tr|C5J0J2|C5J0J2_HAECO/tr|Q25024|Q25024_HAECO/tr|C5J0J9|C5J0J9_HAECO/tr|R4X606|R4X606_HAECO/tr|C5J0J4|C5J0J4_HAECO/tr|C5J0J8|C5J0J8_HAECO/tr|C5J0J7|C5J0J7_HAECO/tr|Q25038|Q25038_HAECO/tr|Q25022|Q25022_HAECO/tr|Q9TX76|Q9TX76_HAECO/tr|R4X607|R4X607_HAECO/tr|Q25023|Q25023_HAECO/tr|C5J0J3|C5J0J3_HAECO/tr|C5J0K0|C5J0K0_HAECO/tr|C5J0J5|C5J0J5_HAECO/tr|U5F0E…		6	0		0	2	MASCOT		T
	R20191101644_50_TIAN,24195	R.ISEQFTAMFR.R	1229.6	-0.00229	2	1	39.78	0	0.000274	0|0	tr|C5J0J6|C5J0J6_HAECO/tr|A2TF56|A2TF56_HAECO/tr|C5J0J2|C5J0J2_HAECO/tr|Q25024|Q25024_HAECO/tr|C5J0J9|C5J0J9_HAECO/tr|R4X606|R4X606_HAECO/tr|C5J0J4|C5J0J4_HAECO/tr|C5J0J8|C5J0J8_HAECO/tr|C5J0J7|C5J0J7_HAECO/tr|Q25038|Q25038_HAECO/tr|Q25022|Q25022_HAECO/tr|Q9TX76|Q9TX76_HAECO/tr|R4X607|R4X607_HAECO/tr|Q25023|Q25023_HAECO/tr|C5J0J3|C5J0J3_HAECO/tr|C5J0K0|C5J0K0_HAECO/tr|C5J0J5|C5J0J5_HAECO/tr|U5F0E…		6	0		0	2	MASCOT		T
	R20191101644_50_TIAN,24512	R.ISEQFTAMFR.R	1229.6	-0.00309	2	1	57.44	0	4.6e-06	0|0	tr|C5J0J6|C5J0J6_HAECO/tr|A2TF56|A2TF56_HAECO/tr|C5J0J2|C5J0J2_HAECO/tr|Q25024|Q25024_HAECO/tr|C5J0J9|C5J0J9_HAECO/tr|R4X606|R4X606_HAECO/tr|C5J0J4|C5J0J4_HAECO/tr|C5J0J8|C5J0J8_HAECO/tr|C5J0J7|C5J0J7_HAECO/tr|Q25038|Q25038_HAECO/tr|Q25022|Q25022_HAECO/tr|Q9TX76|Q9TX76_HAECO/tr|R4X607|R4X607_HAECO/tr|Q25023|Q25023_HAECO/tr|C5J0J3|C5J0J3_HAECO/tr|C5J0K0|C5J0K0_HAECO/tr|C5J0J5|C5J0J5_HAECO/tr|U5F0E…		6	0		0	2	MASCOT		T
	R20191101644_50_TIAN,24819	R.ISEQFTAMFR.R	1229.6	-0.00215	2	1	52.15	0	1.58e-05	0|0	tr|C5J0J6|C5J0J6_HAECO/tr|A2TF56|A2TF56_HAECO/tr|C5J0J2|C5J0J2_HAECO/tr|Q25024|Q25024_HAECO/tr|C5J0J9|C5J0J9_HAECO/tr|R4X606|R4X606_HAECO/tr|C5J0J4|C5J0J4_HAECO/tr|C5J0J8|C5J0J8_HAECO/tr|C5J0J7|C5J0J7_HAECO/tr|Q25038|Q25038_HAECO/tr|Q25022|Q25022_HAECO/tr|Q9TX76|Q9TX76_HAECO/tr|R4X607|R4X607_HAECO/tr|Q25023|Q25023_HAECO/tr|C5J0J3|C5J0J3_HAECO/tr|C5J0K0|C5J0K0_HAECO/tr|C5J0J5|C5J0J5_HAECO/tr|U5F0E…		6	0		0	2	MASCOT		T
	R20191101644_50_TIAN,25102	R.ISEQFTAMFR.R	1229.6	-0.00235	2	1	51.19	0	1.98e-05	0|0	tr|C5J0J6|C5J0J6_HAECO/tr|A2TF56|A2TF56_HAECO/tr|C5J0J2|C5J0J2_HAECO/tr|Q25024|Q25024_HAECO/tr|C5J0J9|C5J0J9_HAECO/tr|R4X606|R4X606_HAECO/tr|C5J0J4|C5J0J4_HAECO/tr|C5J0J8|C5J0J8_HAECO/tr|C5J0J7|C5J0J7_HAECO/tr|Q25038|Q25038_HAECO/tr|Q25022|Q25022_HAECO/tr|Q9TX76|Q9TX76_HAECO/tr|R4X607|R4X607_HAECO/tr|Q25023|Q25023_HAECO/tr|C5J0J3|C5J0J3_HAECO/tr|C5J0K0|C5J0K0_HAECO/tr|C5J0J5|C5J0J5_HAECO/tr|U5F0E…		6	0		0	2	MASCOT		T
	R20191101644_50_TIAN,25410	R.ISEQFTAMFR.R	1229.6	-0.00063	2	1	68.34	0	3.88e-07	0|0	tr|C5J0J6|C5J0J6_HAECO/tr|A2TF56|A2TF56_HAECO/tr|C5J0J2|C5J0J2_HAECO/tr|Q25024|Q25024_HAECO/tr|C5J0J9|C5J0J9_HAECO/tr|R4X606|R4X606_HAECO/tr|C5J0J4|C5J0J4_HAECO/tr|C5J0J8|C5J0J8_HAECO/tr|C5J0J7|C5J0J7_HAECO/tr|Q25038|Q25038_HAECO/tr|Q25022|Q25022_HAECO/tr|Q9TX76|Q9TX76_HAECO/tr|R4X607|R4X607_HAECO/tr|Q25023|Q25023_HAECO/tr|C5J0J3|C5J0J3_HAECO/tr|C5J0K0|C5J0K0_HAECO/tr|C5J0J5|C5J0J5_HAECO/tr|U5F0E…		6	0		0	2	MASCOT		T
	R20191101644_50_TIAN,25736	R.ISEQFTAMFR.R	1229.6	-0.00125	2	1	66.3	0	6.21e-07	0|0	tr|C5J0J6|C5J0J6_HAECO/tr|A2TF56|A2TF56_HAECO/tr|C5J0J2|C5J0J2_HAECO/tr|Q25024|Q25024_HAECO/tr|C5J0J9|C5J0J9_HAECO/tr|R4X606|R4X606_HAECO/tr|C5J0J4|C5J0J4_HAECO/tr|C5J0J8|C5J0J8_HAECO/tr|C5J0J7|C5J0J7_HAECO/tr|Q25038|Q25038_HAECO/tr|Q25022|Q25022_HAECO/tr|Q9TX76|Q9TX76_HAECO/tr|R4X607|R4X607_HAECO/tr|Q25023|Q25023_HAECO/tr|C5J0J3|C5J0J3_HAECO/tr|C5J0K0|C5J0K0_HAECO/tr|C5J0J5|C5J0J5_HAECO/tr|U5F0E…		6	0		0	2	MASCOT		T
	R20191101644_50_TIAN,26080	R.ISEQFTAMFR.R	1229.6	-0.00381	2	1	52.22	0	1.53e-05	0|0	tr|C5J0J6|C5J0J6_HAECO/tr|A2TF56|A2TF56_HAECO/tr|C5J0J2|C5J0J2_HAECO/tr|Q25024|Q25024_HAECO/tr|C5J0J9|C5J0J9_HAECO/tr|R4X606|R4X606_HAECO/tr|C5J0J4|C5J0J4_HAECO/tr|C5J0J8|C5J0J8_HAECO/tr|C5J0J7|C5J0J7_HAECO/tr|Q25038|Q25038_HAECO/tr|Q25022|Q25022_HAECO/tr|Q9TX76|Q9TX76_HAECO/tr|R4X607|R4X607_HAECO/tr|Q25023|Q25023_HAECO/tr|C5J0J3|C5J0J3_HAECO/tr|C5J0K0|C5J0K0_HAECO/tr|C5J0J5|C5J0J5_HAECO/tr|U5F0E…		6	0		0	2	MASCOT		T
	R20191101644_50_TIAN,26509	R.ISEQFTAMFR.R	1229.6	-0.00297	2	1	43.49	0	0.000114	0|0	tr|C5J0J6|C5J0J6_HAECO/tr|A2TF56|A2TF56_HAECO/tr|C5J0J2|C5J0J2_HAECO/tr|Q25024|Q25024_HAECO/tr|C5J0J9|C5J0J9_HAECO/tr|R4X606|R4X606_HAECO/tr|C5J0J4|C5J0J4_HAECO/tr|C5J0J8|C5J0J8_HAECO/tr|C5J0J7|C5J0J7_HAECO/tr|Q25038|Q25038_HAECO/tr|Q25022|Q25022_HAECO/tr|Q9TX76|Q9TX76_HAECO/tr|R4X607|R4X607_HAECO/tr|Q25023|Q25023_HAECO/tr|C5J0J3|C5J0J3_HAECO/tr|C5J0K0|C5J0K0_HAECO/tr|C5J0J5|C5J0J5_HAECO/tr|U5F0E…		6	0		0	2	MASCOT		T
$3-1	tr|I6MZD7|I6MZD7_HAECO Heat shock protein 70 OS=Haemonchus contortus OX=6289 PE=3 SV=1	11	8	0.13	70335.6	5.5
	R20191101644_50_TIAN,6884	K.DNNLLGK.F	773.415	-0.00129	2	1	50.12	0	3.31e-05	0|0	tr|I6MZD7|I6MZD7_HAECO		5.84	0		0	2	MASCOT		T
	R20191101644_50_TIAN,4850	K.ITITNDK.G	804.446	-0.00072	2	1	33.55	0	0.00126	0|0	tr|I6MZD7|I6MZD7_HAECO		5.84	0		0	2	MASCOT		T
	R20191101644_50_TIAN,14716	K.SQIHDIVLVGGSTR.I	1481.81	-0.00177	3	1	39.16	0	0.000267	0|0	tr|I6MZD7|I6MZD7_HAECO		6.46	0		0	2	MASCOT		T
	R20191101644_50_TIAN,14730	K.SQIHDIVLVGGSTR.I	1481.81	-0.00132	2	1	50.35	0	2.03e-05	0|0	tr|I6MZD7|I6MZD7_HAECO		6.46	0		0	2	MASCOT		T
	R20191101644_50_TIAN,8703	K.STAGDTHLGGEDFDNR.M	1691.73	-0.00188	2	1	61.23	0	8.29e-07	0|0	tr|I6MZD7|I6MZD7_HAECO		4.22	0		0	2	MASCOT		T
	R20191101644_50_TIAN,8728	K.STAGDTHLGGEDFDNR.M	1691.73	-0.00285	3	1	43.65	0	4.75e-05	0|0	tr|I6MZD7|I6MZD7_HAECO		4.22	0		0	2	MASCOT		T
	R20191101644_50_TIAN,8031	K.VEIIANDQGNR.T	1228.63	-0.00323	2	1	26.67	0	0.00323	0|0	tr|I6MZD7|I6MZD7_HAECO		4.37	0		0	2	MASCOT		T
	R20191101644_50_TIAN,5070	K.VQVEYK.G	765.414	0.00034	2	1	30.76	0	0.00201	0|0	tr|I6MZD7|I6MZD7_HAECO		5.97	0		0	2	MASCOT		T
	R20191101644_50_TIAN,23370	R.IINEPTAAAIAYGLDK.K	1659.9	-0.00477	2	1	62.12	0	1.44e-06	0|0	tr|I6MZD7|I6MZD7_HAECO		4.37	0		0	2	MASCOT		T
	R20191101644_50_TIAN,23399	R.IINEPTAAAIAYGLDK.K	1659.9	-0.00148	3	1	66.89	0	5.01e-07	0|0	tr|I6MZD7|I6MZD7_HAECO		4.37	0		0	2	MASCOT		T
	R20191101644_50_TIAN,3552	R.NTTIPTK.T ! R.NTTIPTK.K	774.436	0.00107	2	1	50.01	0	4.94e-05	0|0	tr|I6MZD7|I6MZD7_HAECO ! tr|W6NAL4|W6NAL4_HAECO		8.75	0		0	2	MASCOT		T
$4-1	tr|C5J0J6|C5J0J6_HAECO Tubulin beta chain OS=Haemonchus contortus OX=6289 GN=tbb-isotype-2 PE=2 SV=1	33	7	0.1897	49856.6	4.82
$4-2	tr|Q25023|Q25023_HAECO Tubulin beta chain OS=Haemonchus contortus OX=6289 GN=tub12-164 PE=2 SV=1	33	7	0.1801	52074.2	4.92
$4-3	tr|C5J0K0|C5J0K0_HAECO Tubulin beta chain OS=Haemonchus contortus OX=6289 PE=2 SV=1	33	7	0.1897	49802.6	4.79
$4-4	tr|C5J0J9|C5J0J9_HAECO Tubulin beta chain OS=Haemonchus contortus OX=6289 PE=2 SV=1	33	7	0.1897	49798.6	4.85
$4-5	tr|C5J0J7|C5J0J7_HAECO Tubulin beta chain OS=Haemonchus contortus OX=6289 PE=2 SV=1	33	7	0.1897	49798.6	4.86
$4-6	tr|C5J0J8|C5J0J8_HAECO Tubulin beta chain OS=Haemonchus contortus OX=6289 PE=2 SV=1	33	7	0.1897	49784.6	4.85
$4-7	tr|C5J0J5|C5J0J5_HAECO Tubulin beta chain OS=Haemonchus contortus OX=6289 PE=2 SV=1	33	7	0.1897	49822.6	4.82
	R20191101644_50_TIAN,32127	K.GHYTEGAELVDSVLDVVR.K	1958.98	-0.00584	3	1	47.91	0	4.77e-05	0|0	tr|C5J0J6|C5J0J6_HAECO/tr|C5J0J9|C5J0J9_HAECO/tr|R4X606|R4X606_HAECO/tr|C5J0J8|C5J0J8_HAECO/tr|C5J0J7|C5J0J7_HAECO/tr|Q25022|Q25022_HAECO/tr|Q25023|Q25023_HAECO/tr|C5J0K0|C5J0K0_HAECO/tr|C5J0J5|C5J0J5_HAECO		4.31	0		0	2	MASCOT		T
	R20191101644_50_TIAN,3655	K.NMM*AACDPR.H	1081.42	0.00121	2	1	27.22	0	0.00285	0|0	tr|C5J0J6|C5J0J6_HAECO/tr|A0A0A0Q2V0|A0A0A0Q2V0_HAECO/tr|A2TF56|A2TF56_HAECO/tr|C5J0J2|C5J0J2_HAECO/tr|Q25024|Q25024_HAECO/tr|C5J0J9|C5J0J9_HAECO/tr|A0A0A0PZT7|A0A0A0PZT7_HAECO/tr|A0A0A0Q1C7|A0A0A0Q1C7_HAECO/tr|R4X606|R4X606_HAECO/tr|A0A0A0PY58|A0A0A0PY58_HAECO/tr|C5J0J4|C5J0J4_HAECO/tr|C5J0J8|C5J0J8_HAECO/tr|C5J0J7|C5J0J7_HAECO/tr|Q25038|Q25038_HAECO/tr|Q9TX76|Q9TX76_HAECO/tr|R4X607|R4X607_HAECO…		5.83	0	15.994919 Oxidation (M)	0	2	MASCOT		T
	R20191101644_50_TIAN,6646	K.NMMAACDPR.H	1065.43	-0.00131	2	1	27.27	0	0.00272	0|0	tr|C5J0J6|C5J0J6_HAECO/tr|A0A0A0Q2V0|A0A0A0Q2V0_HAECO/tr|A2TF56|A2TF56_HAECO/tr|C5J0J2|C5J0J2_HAECO/tr|Q25024|Q25024_HAECO/tr|C5J0J9|C5J0J9_HAECO/tr|A0A0A0PZT7|A0A0A0PZT7_HAECO/tr|A0A0A0Q1C7|A0A0A0Q1C7_HAECO/tr|R4X606|R4X606_HAECO/tr|A0A0A0PY58|A0A0A0PY58_HAECO/tr|C5J0J4|C5J0J4_HAECO/tr|C5J0J8|C5J0J8_HAECO/tr|C5J0J7|C5J0J7_HAECO/tr|Q25038|Q25038_HAECO/tr|Q9TX76|Q9TX76_HAECO/tr|R4X607|R4X607_HAECO…		5.83	0		0	2	MASCOT		T
	R20191101644_50_TIAN,6949	K.NMMAACDPR.H	1065.43	-0.00141	2	1	22.35	0	0.00786	0|0	tr|C5J0J6|C5J0J6_HAECO/tr|A0A0A0Q2V0|A0A0A0Q2V0_HAECO/tr|A2TF56|A2TF56_HAECO/tr|C5J0J2|C5J0J2_HAECO/tr|Q25024|Q25024_HAECO/tr|C5J0J9|C5J0J9_HAECO/tr|A0A0A0PZT7|A0A0A0PZT7_HAECO/tr|A0A0A0Q1C7|A0A0A0Q1C7_HAECO/tr|R4X606|R4X606_HAECO/tr|A0A0A0PY58|A0A0A0PY58_HAECO/tr|C5J0J4|C5J0J4_HAECO/tr|C5J0J8|C5J0J8_HAECO/tr|C5J0J7|C5J0J7_HAECO/tr|Q25038|Q25038_HAECO/tr|Q9TX76|Q9TX76_HAECO/tr|R4X607|R4X607_HAECO…		5.83	0		0	2	MASCOT		T
	R20191101644_50_TIAN,26338	K.NSSYFVEWIPNNVK.T	1696.83	-0.00179	2	1	49.45	0	4.31e-05	0|0	tr|C5J0J6|C5J0J6_HAECO/tr|A2TF56|A2TF56_HAECO/tr|C5J0J2|C5J0J2_HAECO/tr|Q25024|Q25024_HAECO/tr|C5J0J9|C5J0J9_HAECO/tr|C5J0J4|C5J0J4_HAECO/tr|C5J0J8|C5J0J8_HAECO/tr|C5J0J7|C5J0J7_HAECO/tr|Q25038|Q25038_HAECO/tr|Q25022|Q25022_HAECO/tr|Q9TX76|Q9TX76_HAECO/tr|R4X607|R4X607_HAECO/tr|Q08950|Q08950_HAECO/tr|Q25023|Q25023_HAECO/tr|C5J0J3|C5J0J3_HAECO/tr|C5J0K0|C5J0K0_HAECO/tr|C5J0J5|C5J0J5_HAECO/tr|U5F0E…		6	0		0	2	MASCOT		T
	R20191101644_50_TIAN,7296	K.TAVCDIPPR.G	1028.52	-0.002	2	1	40.83	0	0.000169	0|0	tr|C5J0J6|C5J0J6_HAECO/tr|A2TF56|A2TF56_HAECO/tr|C5J0J2|C5J0J2_HAECO/tr|Q25024|Q25024_HAECO/tr|C5J0J9|C5J0J9_HAECO/tr|R4X606|R4X606_HAECO/tr|C5J0J4|C5J0J4_HAECO/tr|C5J0J8|C5J0J8_HAECO/tr|C5J0J7|C5J0J7_HAECO/tr|Q25038|Q25038_HAECO/tr|Q25022|Q25022_HAECO/tr|Q9TX76|Q9TX76_HAECO/tr|R4X607|R4X607_HAECO/tr|Q08950|Q08950_HAECO/tr|Q25023|Q25023_HAECO/tr|C5J0J3|C5J0J3_HAECO/tr|C5J0K0|C5J0K0_HAECO/tr|C5J0J…		5.5	0		0	2	MASCOT		T
	R20191101644_50_TIAN,7687	K.TAVCDIPPR.G	1028.52	-0.00216	2	1	25.95	0	0.00521	0|0	tr|C5J0J6|C5J0J6_HAECO/tr|A2TF56|A2TF56_HAECO/tr|C5J0J2|C5J0J2_HAECO/tr|Q25024|Q25024_HAECO/tr|C5J0J9|C5J0J9_HAECO/tr|R4X606|R4X606_HAECO/tr|C5J0J4|C5J0J4_HAECO/tr|C5J0J8|C5J0J8_HAECO/tr|C5J0J7|C5J0J7_HAECO/tr|Q25038|Q25038_HAECO/tr|Q25022|Q25022_HAECO/tr|Q9TX76|Q9TX76_HAECO/tr|R4X607|R4X607_HAECO/tr|Q08950|Q08950_HAECO/tr|Q25023|Q25023_HAECO/tr|C5J0J3|C5J0J3_HAECO/tr|C5J0K0|C5J0K0_HAECO/tr|C5J0J…		5.5	0		0	2	MASCOT		T
	R20191101644_50_TIAN,7987	K.TAVCDIPPR.G	1028.52	-0.0013	2	1	53.01	0	1.15e-05	0|0	tr|C5J0J6|C5J0J6_HAECO/tr|A2TF56|A2TF56_HAECO/tr|C5J0J2|C5J0J2_HAECO/tr|Q25024|Q25024_HAECO/tr|C5J0J9|C5J0J9_HAECO/tr|R4X606|R4X606_HAECO/tr|C5J0J4|C5J0J4_HAECO/tr|C5J0J8|C5J0J8_HAECO/tr|C5J0J7|C5J0J7_HAECO/tr|Q25038|Q25038_HAECO/tr|Q25022|Q25022_HAECO/tr|Q9TX76|Q9TX76_HAECO/tr|R4X607|R4X607_HAECO/tr|Q08950|Q08950_HAECO/tr|Q25023|Q25023_HAECO/tr|C5J0J3|C5J0J3_HAECO/tr|C5J0K0|C5J0K0_HAECO/tr|C5J0J…		5.5	0		0	2	MASCOT		T
	R20191101644_50_TIAN,8289	K.TAVCDIPPR.G	1028.52	-0.00116	2	1	56.92	0	4.67e-06	0|0	tr|C5J0J6|C5J0J6_HAECO/tr|A2TF56|A2TF56_HAECO/tr|C5J0J2|C5J0J2_HAECO/tr|Q25024|Q25024_HAECO/tr|C5J0J9|C5J0J9_HAECO/tr|R4X606|R4X606_HAECO/tr|C5J0J4|C5J0J4_HAECO/tr|C5J0J8|C5J0J8_HAECO/tr|C5J0J7|C5J0J7_HAECO/tr|Q25038|Q25038_HAECO/tr|Q25022|Q25022_HAECO/tr|Q9TX76|Q9TX76_HAECO/tr|R4X607|R4X607_HAECO/tr|Q08950|Q08950_HAECO/tr|Q25023|Q25023_HAECO/tr|C5J0J3|C5J0J3_HAECO/tr|C5J0K0|C5J0K0_HAECO/tr|C5J0J…		5.5	0		0	2	MASCOT		T
	R20191101644_50_TIAN,8605	K.TAVCDIPPR.G	1028.52	-0.00116	2	1	51.32	0	1.7e-05	0|0	tr|C5J0J6|C5J0J6_HAECO/tr|A2TF56|A2TF56_HAECO/tr|C5J0J2|C5J0J2_HAECO/tr|Q25024|Q25024_HAECO/tr|C5J0J9|C5J0J9_HAECO/tr|R4X606|R4X606_HAECO/tr|C5J0J4|C5J0J4_HAECO/tr|C5J0J8|C5J0J8_HAECO/tr|C5J0J7|C5J0J7_HAECO/tr|Q25038|Q25038_HAECO/tr|Q25022|Q25022_HAECO/tr|Q9TX76|Q9TX76_HAECO/tr|R4X607|R4X607_HAECO/tr|Q08950|Q08950_HAECO/tr|Q25023|Q25023_HAECO/tr|C5J0J3|C5J0J3_HAECO/tr|C5J0K0|C5J0K0_HAECO/tr|C5J0J…		5.5	0		0	2	MASCOT		T
	R20191101644_50_TIAN,8907	K.TAVCDIPPR.G	1028.52	2e-05	2	1	48.27	0	3.43e-05	0|0	tr|C5J0J6|C5J0J6_HAECO/tr|A2TF56|A2TF56_HAECO/tr|C5J0J2|C5J0J2_HAECO/tr|Q25024|Q25024_HAECO/tr|C5J0J9|C5J0J9_HAECO/tr|R4X606|R4X606_HAECO/tr|C5J0J4|C5J0J4_HAECO/tr|C5J0J8|C5J0J8_HAECO/tr|C5J0J7|C5J0J7_HAECO/tr|Q25038|Q25038_HAECO/tr|Q25022|Q25022_HAECO/tr|Q9TX76|Q9TX76_HAECO/tr|R4X607|R4X607_HAECO/tr|Q08950|Q08950_HAECO/tr|Q25023|Q25023_HAECO/tr|C5J0J3|C5J0J3_HAECO/tr|C5J0K0|C5J0K0_HAECO/tr|C5J0J…		5.5	0		0	2	MASCOT		T
	R20191101644_50_TIAN,9196	K.TAVCDIPPR.G	1028.52	-0.00092	2	1	39.38	0	0.000265	0|0	tr|C5J0J6|C5J0J6_HAECO/tr|A2TF56|A2TF56_HAECO/tr|C5J0J2|C5J0J2_HAECO/tr|Q25024|Q25024_HAECO/tr|C5J0J9|C5J0J9_HAECO/tr|R4X606|R4X606_HAECO/tr|C5J0J4|C5J0J4_HAECO/tr|C5J0J8|C5J0J8_HAECO/tr|C5J0J7|C5J0J7_HAECO/tr|Q25038|Q25038_HAECO/tr|Q25022|Q25022_HAECO/tr|Q9TX76|Q9TX76_HAECO/tr|R4X607|R4X607_HAECO/tr|Q08950|Q08950_HAECO/tr|Q25023|Q25023_HAECO/tr|C5J0J3|C5J0J3_HAECO/tr|C5J0K0|C5J0K0_HAECO/tr|C5J0J…		5.5	0		0	2	MASCOT		T
	R20191101644_50_TIAN,9779	K.TAVCDIPPR.G	1028.52	-0.00188	2	1	52.06	0	1.43e-05	0|0	tr|C5J0J6|C5J0J6_HAECO/tr|A2TF56|A2TF56_HAECO/tr|C5J0J2|C5J0J2_HAECO/tr|Q25024|Q25024_HAECO/tr|C5J0J9|C5J0J9_HAECO/tr|R4X606|R4X606_HAECO/tr|C5J0J4|C5J0J4_HAECO/tr|C5J0J8|C5J0J8_HAECO/tr|C5J0J7|C5J0J7_HAECO/tr|Q25038|Q25038_HAECO/tr|Q25022|Q25022_HAECO/tr|Q9TX76|Q9TX76_HAECO/tr|R4X607|R4X607_HAECO/tr|Q08950|Q08950_HAECO/tr|Q25023|Q25023_HAECO/tr|C5J0J3|C5J0J3_HAECO/tr|C5J0K0|C5J0K0_HAECO/tr|C5J0J…		5.5	0		0	2	MASCOT		T
	R20191101644_50_TIAN,10085	K.TAVCDIPPR.G	1028.52	0.00084	2	1	52.56	0	1.3e-05	0|0	tr|C5J0J6|C5J0J6_HAECO/tr|A2TF56|A2TF56_HAECO/tr|C5J0J2|C5J0J2_HAECO/tr|Q25024|Q25024_HAECO/tr|C5J0J9|C5J0J9_HAECO/tr|R4X606|R4X606_HAECO/tr|C5J0J4|C5J0J4_HAECO/tr|C5J0J8|C5J0J8_HAECO/tr|C5J0J7|C5J0J7_HAECO/tr|Q25038|Q25038_HAECO/tr|Q25022|Q25022_HAECO/tr|Q9TX76|Q9TX76_HAECO/tr|R4X607|R4X607_HAECO/tr|Q08950|Q08950_HAECO/tr|Q25023|Q25023_HAECO/tr|C5J0J3|C5J0J3_HAECO/tr|C5J0K0|C5J0K0_HAECO/tr|C5J0J…		5.5	0		0	2	MASCOT		T
	R20191101644_50_TIAN,10519	K.TAVCDIPPR.G	1028.52	-0.00078	2	1	57.2	0	4.38e-06	0|0	tr|C5J0J6|C5J0J6_HAECO/tr|A2TF56|A2TF56_HAECO/tr|C5J0J2|C5J0J2_HAECO/tr|Q25024|Q25024_HAECO/tr|C5J0J9|C5J0J9_HAECO/tr|R4X606|R4X606_HAECO/tr|C5J0J4|C5J0J4_HAECO/tr|C5J0J8|C5J0J8_HAECO/tr|C5J0J7|C5J0J7_HAECO/tr|Q25038|Q25038_HAECO/tr|Q25022|Q25022_HAECO/tr|Q9TX76|Q9TX76_HAECO/tr|R4X607|R4X607_HAECO/tr|Q08950|Q08950_HAECO/tr|Q25023|Q25023_HAECO/tr|C5J0J3|C5J0J3_HAECO/tr|C5J0K0|C5J0K0_HAECO/tr|C5J0J…		5.5	0		0	2	MASCOT		T
	R20191101644_50_TIAN,10893	K.TAVCDIPPR.G	1028.52	-0.00156	2	1	46.34	0	5.34e-05	0|0	tr|C5J0J6|C5J0J6_HAECO/tr|A2TF56|A2TF56_HAECO/tr|C5J0J2|C5J0J2_HAECO/tr|Q25024|Q25024_HAECO/tr|C5J0J9|C5J0J9_HAECO/tr|R4X606|R4X606_HAECO/tr|C5J0J4|C5J0J4_HAECO/tr|C5J0J8|C5J0J8_HAECO/tr|C5J0J7|C5J0J7_HAECO/tr|Q25038|Q25038_HAECO/tr|Q25022|Q25022_HAECO/tr|Q9TX76|Q9TX76_HAECO/tr|R4X607|R4X607_HAECO/tr|Q08950|Q08950_HAECO/tr|Q25023|Q25023_HAECO/tr|C5J0J3|C5J0J3_HAECO/tr|C5J0K0|C5J0K0_HAECO/tr|C5J0J…		5.5	0		0	2	MASCOT		T
	R20191101644_50_TIAN,22787	R.AVLVDLEPGTMDSVR.S ! R.AVLVDLEPGTMDSVR.A ! -.AVLVDLEPGTMDSVR.S	1601.82	-0.00106	2	1	41.27	0	0.000302	0|0	tr|C5J0J6|C5J0J6_HAECO/tr|A2TF56|A2TF56_HAECO/tr|C5J0J2|C5J0J2_HAECO/tr|C5J0J9|C5J0J9_HAECO/tr|C5J0J4|C5J0J4_HAECO/tr|C5J0J8|C5J0J8_HAECO/tr|C5J0J7|C5J0J7_HAECO/tr|Q25022|Q25022_HAECO/tr|Q9TX76|Q9TX76_HAECO/tr|Q25023|Q25023_HAECO/tr|C5J0J3|C5J0J3_HAECO/tr|C5J0K0|C5J0K0_HAECO/tr|C5J0J5|C5J0J5_HAECO/tr|C5J0J1|C5J0J1_HAECO/tr|Q25049|Q25049_HAECO ! tr|R4X606|R4X606_HAECO ! tr|F5CR36|F5CR36_HAECO		4.03	0		0	2	MASCOT		T
	R20191101644_50_TIAN,22862	R.AVLVDLEPGTMDSVR.S ! R.AVLVDLEPGTMDSVR.A ! -.AVLVDLEPGTMDSVR.S	1601.82	-0.00381	3	1	63.44	0	1.86e-06	0|0	tr|C5J0J6|C5J0J6_HAECO/tr|A2TF56|A2TF56_HAECO/tr|C5J0J2|C5J0J2_HAECO/tr|C5J0J9|C5J0J9_HAECO/tr|C5J0J4|C5J0J4_HAECO/tr|C5J0J8|C5J0J8_HAECO/tr|C5J0J7|C5J0J7_HAECO/tr|Q25022|Q25022_HAECO/tr|Q9TX76|Q9TX76_HAECO/tr|Q25023|Q25023_HAECO/tr|C5J0J3|C5J0J3_HAECO/tr|C5J0K0|C5J0K0_HAECO/tr|C5J0J5|C5J0J5_HAECO/tr|C5J0J1|C5J0J1_HAECO/tr|Q25049|Q25049_HAECO ! tr|R4X606|R4X606_HAECO ! tr|F5CR36|F5CR36_HAECO		4.03	0		0	2	MASCOT		T
	R20191101644_50_TIAN,16022	R.FPGQLNADLR.K	1130.6	-0.00167	2	1	38.5	0	0.000692	0|0	tr|A0A482LS12|A0A482LS12_HAECO/tr|A0A482LUI4|A0A482LUI4_HAECO/tr|A0A482LS46|A0A482LS46_HAECO/tr|C5J0J6|C5J0J6_HAECO/tr|A0A0A0Q2V0|A0A0A0Q2V0_HAECO/tr|C5J0I7|C5J0I7_HAECO/tr|A0A482LT84|A0A482LT84_HAECO/tr|A2TF56|A2TF56_HAECO/tr|A0A482LS61|A0A482LS61_HAECO/tr|C5J0J2|C5J0J2_HAECO/tr|A0A023PKA2|A0A023PKA2_HAECO/tr|Q25024|Q25024_HAECO/tr|C5J0J9|C5J0J9_HAECO/tr|A0A0A0PZT7|A0A0A0PZT7_HAECO/tr|A0A0A0Q1C7…		5.84	0		0	2	MASCOT		T
	R20191101644_50_TIAN,16339	R.FPGQLNADLR.K	1130.6	-0.00197	2	1	45.08	0	0.000152	0|0	tr|A0A482LS12|A0A482LS12_HAECO/tr|A0A482LUI4|A0A482LUI4_HAECO/tr|A0A482LS46|A0A482LS46_HAECO/tr|C5J0J6|C5J0J6_HAECO/tr|A0A0A0Q2V0|A0A0A0Q2V0_HAECO/tr|C5J0I7|C5J0I7_HAECO/tr|A0A482LT84|A0A482LT84_HAECO/tr|A2TF56|A2TF56_HAECO/tr|A0A482LS61|A0A482LS61_HAECO/tr|C5J0J2|C5J0J2_HAECO/tr|A0A023PKA2|A0A023PKA2_HAECO/tr|Q25024|Q25024_HAECO/tr|C5J0J9|C5J0J9_HAECO/tr|A0A0A0PZT7|A0A0A0PZT7_HAECO/tr|A0A0A0Q1C7…		5.84	0		0	2	MASCOT		T
	R20191101644_50_TIAN,16682	R.FPGQLNADLR.K	1130.6	-0.00131	2	1	24.97	0	0.0156	0|0	tr|A0A482LS12|A0A482LS12_HAECO/tr|A0A482LUI4|A0A482LUI4_HAECO/tr|A0A482LS46|A0A482LS46_HAECO/tr|C5J0J6|C5J0J6_HAECO/tr|A0A0A0Q2V0|A0A0A0Q2V0_HAECO/tr|C5J0I7|C5J0I7_HAECO/tr|A0A482LT84|A0A482LT84_HAECO/tr|A2TF56|A2TF56_HAECO/tr|A0A482LS61|A0A482LS61_HAECO/tr|C5J0J2|C5J0J2_HAECO/tr|A0A023PKA2|A0A023PKA2_HAECO/tr|Q25024|Q25024_HAECO/tr|C5J0J9|C5J0J9_HAECO/tr|A0A0A0PZT7|A0A0A0PZT7_HAECO/tr|A0A0A0Q1C7…		5.84	0		0	2	MASCOT		T
	R20191101644_50_TIAN,17009	R.FPGQLNADLR.K	1130.6	-0.00241	2	1	48.21	0	7.4e-05	0|0	tr|A0A482LS12|A0A482LS12_HAECO/tr|A0A482LUI4|A0A482LUI4_HAECO/tr|A0A482LS46|A0A482LS46_HAECO/tr|C5J0J6|C5J0J6_HAECO/tr|A0A0A0Q2V0|A0A0A0Q2V0_HAECO/tr|C5J0I7|C5J0I7_HAECO/tr|A0A482LT84|A0A482LT84_HAECO/tr|A2TF56|A2TF56_HAECO/tr|A0A482LS61|A0A482LS61_HAECO/tr|C5J0J2|C5J0J2_HAECO/tr|A0A023PKA2|A0A023PKA2_HAECO/tr|Q25024|Q25024_HAECO/tr|C5J0J9|C5J0J9_HAECO/tr|A0A0A0PZT7|A0A0A0PZT7_HAECO/tr|A0A0A0Q1C7…		5.84	0		0	2	MASCOT		T
	R20191101644_50_TIAN,17346	R.FPGQLNADLR.K	1130.6	-0.00019	2	1	30.08	0	0.00481	0|0	tr|A0A482LS12|A0A482LS12_HAECO/tr|A0A482LUI4|A0A482LUI4_HAECO/tr|A0A482LS46|A0A482LS46_HAECO/tr|C5J0J6|C5J0J6_HAECO/tr|A0A0A0Q2V0|A0A0A0Q2V0_HAECO/tr|C5J0I7|C5J0I7_HAECO/tr|A0A482LT84|A0A482LT84_HAECO/tr|A2TF56|A2TF56_HAECO/tr|A0A482LS61|A0A482LS61_HAECO/tr|C5J0J2|C5J0J2_HAECO/tr|A0A023PKA2|A0A023PKA2_HAECO/tr|Q25024|Q25024_HAECO/tr|C5J0J9|C5J0J9_HAECO/tr|A0A0A0PZT7|A0A0A0PZT7_HAECO/tr|A0A0A0Q1C7…		5.84	0		0	2	MASCOT		T
	R20191101644_50_TIAN,23473	R.ISEQFTAMFR.R	1229.6	-0.00203	2	1	62.87	0	1.34e-06	0|0	tr|C5J0J6|C5J0J6_HAECO/tr|A2TF56|A2TF56_HAECO/tr|C5J0J2|C5J0J2_HAECO/tr|Q25024|Q25024_HAECO/tr|C5J0J9|C5J0J9_HAECO/tr|R4X606|R4X606_HAECO/tr|C5J0J4|C5J0J4_HAECO/tr|C5J0J8|C5J0J8_HAECO/tr|C5J0J7|C5J0J7_HAECO/tr|Q25038|Q25038_HAECO/tr|Q25022|Q25022_HAECO/tr|Q9TX76|Q9TX76_HAECO/tr|R4X607|R4X607_HAECO/tr|Q25023|Q25023_HAECO/tr|C5J0J3|C5J0J3_HAECO/tr|C5J0K0|C5J0K0_HAECO/tr|C5J0J5|C5J0J5_HAECO/tr|U5F0E…		6	0		0	2	MASCOT		T
	R20191101644_50_TIAN,23763	R.ISEQFTAMFR.R	1229.6	-0.00181	2	1	56.58	0	1.45e-05	0|0	tr|C5J0J6|C5J0J6_HAECO/tr|A2TF56|A2TF56_HAECO/tr|C5J0J2|C5J0J2_HAECO/tr|Q25024|Q25024_HAECO/tr|C5J0J9|C5J0J9_HAECO/tr|R4X606|R4X606_HAECO/tr|C5J0J4|C5J0J4_HAECO/tr|C5J0J8|C5J0J8_HAECO/tr|C5J0J7|C5J0J7_HAECO/tr|Q25038|Q25038_HAECO/tr|Q25022|Q25022_HAECO/tr|Q9TX76|Q9TX76_HAECO/tr|R4X607|R4X607_HAECO/tr|Q25023|Q25023_HAECO/tr|C5J0J3|C5J0J3_HAECO/tr|C5J0K0|C5J0K0_HAECO/tr|C5J0J5|C5J0J5_HAECO/tr|U5F0E…		6	0		0	2	MASCOT		T
	R20191101644_50_TIAN,24195	R.ISEQFTAMFR.R	1229.6	-0.00229	2	1	39.78	0	0.000274	0|0	tr|C5J0J6|C5J0J6_HAECO/tr|A2TF56|A2TF56_HAECO/tr|C5J0J2|C5J0J2_HAECO/tr|Q25024|Q25024_HAECO/tr|C5J0J9|C5J0J9_HAECO/tr|R4X606|R4X606_HAECO/tr|C5J0J4|C5J0J4_HAECO/tr|C5J0J8|C5J0J8_HAECO/tr|C5J0J7|C5J0J7_HAECO/tr|Q25038|Q25038_HAECO/tr|Q25022|Q25022_HAECO/tr|Q9TX76|Q9TX76_HAECO/tr|R4X607|R4X607_HAECO/tr|Q25023|Q25023_HAECO/tr|C5J0J3|C5J0J3_HAECO/tr|C5J0K0|C5J0K0_HAECO/tr|C5J0J5|C5J0J5_HAECO/tr|U5F0E…		6	0		0	2	MASCOT		T
	R20191101644_50_TIAN,24512	R.ISEQFTAMFR.R	1229.6	-0.00309	2	1	57.44	0	4.6e-06	0|0	tr|C5J0J6|C5J0J6_HAECO/tr|A2TF56|A2TF56_HAECO/tr|C5J0J2|C5J0J2_HAECO/tr|Q25024|Q25024_HAECO/tr|C5J0J9|C5J0J9_HAECO/tr|R4X606|R4X606_HAECO/tr|C5J0J4|C5J0J4_HAECO/tr|C5J0J8|C5J0J8_HAECO/tr|C5J0J7|C5J0J7_HAECO/tr|Q25038|Q25038_HAECO/tr|Q25022|Q25022_HAECO/tr|Q9TX76|Q9TX76_HAECO/tr|R4X607|R4X607_HAECO/tr|Q25023|Q25023_HAECO/tr|C5J0J3|C5J0J3_HAECO/tr|C5J0K0|C5J0K0_HAECO/tr|C5J0J5|C5J0J5_HAECO/tr|U5F0E…		6	0		0	2	MASCOT		T
	R20191101644_50_TIAN,24819	R.ISEQFTAMFR.R	1229.6	-0.00215	2	1	52.15	0	1.58e-05	0|0	tr|C5J0J6|C5J0J6_HAECO/tr|A2TF56|A2TF56_HAECO/tr|C5J0J2|C5J0J2_HAECO/tr|Q25024|Q25024_HAECO/tr|C5J0J9|C5J0J9_HAECO/tr|R4X606|R4X606_HAECO/tr|C5J0J4|C5J0J4_HAECO/tr|C5J0J8|C5J0J8_HAECO/tr|C5J0J7|C5J0J7_HAECO/tr|Q25038|Q25038_HAECO/tr|Q25022|Q25022_HAECO/tr|Q9TX76|Q9TX76_HAECO/tr|R4X607|R4X607_HAECO/tr|Q25023|Q25023_HAECO/tr|C5J0J3|C5J0J3_HAECO/tr|C5J0K0|C5J0K0_HAECO/tr|C5J0J5|C5J0J5_HAECO/tr|U5F0E…		6	0		0	2	MASCOT		T
	R20191101644_50_TIAN,25102	R.ISEQFTAMFR.R	1229.6	-0.00235	2	1	51.19	0	1.98e-05	0|0	tr|C5J0J6|C5J0J6_HAECO/tr|A2TF56|A2TF56_HAECO/tr|C5J0J2|C5J0J2_HAECO/tr|Q25024|Q25024_HAECO/tr|C5J0J9|C5J0J9_HAECO/tr|R4X606|R4X606_HAECO/tr|C5J0J4|C5J0J4_HAECO/tr|C5J0J8|C5J0J8_HAECO/tr|C5J0J7|C5J0J7_HAECO/tr|Q25038|Q25038_HAECO/tr|Q25022|Q25022_HAECO/tr|Q9TX76|Q9TX76_HAECO/tr|R4X607|R4X607_HAECO/tr|Q25023|Q25023_HAECO/tr|C5J0J3|C5J0J3_HAECO/tr|C5J0K0|C5J0K0_HAECO/tr|C5J0J5|C5J0J5_HAECO/tr|U5F0E…		6	0		0	2	MASCOT		T
	R20191101644_50_TIAN,25410	R.ISEQFTAMFR.R	1229.6	-0.00063	2	1	68.34	0	3.88e-07	0|0	tr|C5J0J6|C5J0J6_HAECO/tr|A2TF56|A2TF56_HAECO/tr|C5J0J2|C5J0J2_HAECO/tr|Q25024|Q25024_HAECO/tr|C5J0J9|C5J0J9_HAECO/tr|R4X606|R4X606_HAECO/tr|C5J0J4|C5J0J4_HAECO/tr|C5J0J8|C5J0J8_HAECO/tr|C5J0J7|C5J0J7_HAECO/tr|Q25038|Q25038_HAECO/tr|Q25022|Q25022_HAECO/tr|Q9TX76|Q9TX76_HAECO/tr|R4X607|R4X607_HAECO/tr|Q25023|Q25023_HAECO/tr|C5J0J3|C5J0J3_HAECO/tr|C5J0K0|C5J0K0_HAECO/tr|C5J0J5|C5J0J5_HAECO/tr|U5F0E…		6	0		0	2	MASCOT		T
	R20191101644_50_TIAN,25736	R.ISEQFTAMFR.R	1229.6	-0.00125	2	1	66.3	0	6.21e-07	0|0	tr|C5J0J6|C5J0J6_HAECO/tr|A2TF56|A2TF56_HAECO/tr|C5J0J2|C5J0J2_HAECO/tr|Q25024|Q25024_HAECO/tr|C5J0J9|C5J0J9_HAECO/tr|R4X606|R4X606_HAECO/tr|C5J0J4|C5J0J4_HAECO/tr|C5J0J8|C5J0J8_HAECO/tr|C5J0J7|C5J0J7_HAECO/tr|Q25038|Q25038_HAECO/tr|Q25022|Q25022_HAECO/tr|Q9TX76|Q9TX76_HAECO/tr|R4X607|R4X607_HAECO/tr|Q25023|Q25023_HAECO/tr|C5J0J3|C5J0J3_HAECO/tr|C5J0K0|C5J0K0_HAECO/tr|C5J0J5|C5J0J5_HAECO/tr|U5F0E…		6	0		0	2	MASCOT		T
	R20191101644_50_TIAN,26080	R.ISEQFTAMFR.R	1229.6	-0.00381	2	1	52.22	0	1.53e-05	0|0	tr|C5J0J6|C5J0J6_HAECO/tr|A2TF56|A2TF56_HAECO/tr|C5J0J2|C5J0J2_HAECO/tr|Q25024|Q25024_HAECO/tr|C5J0J9|C5J0J9_HAECO/tr|R4X606|R4X606_HAECO/tr|C5J0J4|C5J0J4_HAECO/tr|C5J0J8|C5J0J8_HAECO/tr|C5J0J7|C5J0J7_HAECO/tr|Q25038|Q25038_HAECO/tr|Q25022|Q25022_HAECO/tr|Q9TX76|Q9TX76_HAECO/tr|R4X607|R4X607_HAECO/tr|Q25023|Q25023_HAECO/tr|C5J0J3|C5J0J3_HAECO/tr|C5J0K0|C5J0K0_HAECO/tr|C5J0J5|C5J0J5_HAECO/tr|U5F0E…		6	0		0	2	MASCOT		T
	R20191101644_50_TIAN,26509	R.ISEQFTAMFR.R	1229.6	-0.00297	2	1	43.49	0	0.000114	0|0	tr|C5J0J6|C5J0J6_HAECO/tr|A2TF56|A2TF56_HAECO/tr|C5J0J2|C5J0J2_HAECO/tr|Q25024|Q25024_HAECO/tr|C5J0J9|C5J0J9_HAECO/tr|R4X606|R4X606_HAECO/tr|C5J0J4|C5J0J4_HAECO/tr|C5J0J8|C5J0J8_HAECO/tr|C5J0J7|C5J0J7_HAECO/tr|Q25038|Q25038_HAECO/tr|Q25022|Q25022_HAECO/tr|Q9TX76|Q9TX76_HAECO/tr|R4X607|R4X607_HAECO/tr|Q25023|Q25023_HAECO/tr|C5J0J3|C5J0J3_HAECO/tr|C5J0K0|C5J0K0_HAECO/tr|C5J0J5|C5J0J5_HAECO/tr|U5F0E…		6	0		0	2	MASCOT		T
$5-1	tr|R4X606|R4X606_HAECO Tubulin beta chain OS=Haemonchus contortus OX=6289 GN=tbb-isotype-3 PE=2 SV=1	33	7	0.1882	49346	4.92
	R20191101644_50_TIAN,32127	K.GHYTEGAELVDSVLDVVR.K	1958.98	-0.00584	3	1	47.91	0	4.77e-05	0|0	tr|C5J0J6|C5J0J6_HAECO/tr|C5J0J9|C5J0J9_HAECO/tr|R4X606|R4X606_HAECO/tr|C5J0J8|C5J0J8_HAECO/tr|C5J0J7|C5J0J7_HAECO/tr|Q25022|Q25022_HAECO/tr|Q25023|Q25023_HAECO/tr|C5J0K0|C5J0K0_HAECO/tr|C5J0J5|C5J0J5_HAECO		4.31	0		0	2	MASCOT		T
	R20191101644_50_TIAN,3655	K.NMM*AACDPR.H	1081.42	0.00121	2	1	27.22	0	0.00285	0|0	tr|C5J0J6|C5J0J6_HAECO/tr|A0A0A0Q2V0|A0A0A0Q2V0_HAECO/tr|A2TF56|A2TF56_HAECO/tr|C5J0J2|C5J0J2_HAECO/tr|Q25024|Q25024_HAECO/tr|C5J0J9|C5J0J9_HAECO/tr|A0A0A0PZT7|A0A0A0PZT7_HAECO/tr|A0A0A0Q1C7|A0A0A0Q1C7_HAECO/tr|R4X606|R4X606_HAECO/tr|A0A0A0PY58|A0A0A0PY58_HAECO/tr|C5J0J4|C5J0J4_HAECO/tr|C5J0J8|C5J0J8_HAECO/tr|C5J0J7|C5J0J7_HAECO/tr|Q25038|Q25038_HAECO/tr|Q9TX76|Q9TX76_HAECO/tr|R4X607|R4X607_HAECO…		5.83	0	15.994919 Oxidation (M)	0	2	MASCOT		T
	R20191101644_50_TIAN,6646	K.NMMAACDPR.H	1065.43	-0.00131	2	1	27.27	0	0.00272	0|0	tr|C5J0J6|C5J0J6_HAECO/tr|A0A0A0Q2V0|A0A0A0Q2V0_HAECO/tr|A2TF56|A2TF56_HAECO/tr|C5J0J2|C5J0J2_HAECO/tr|Q25024|Q25024_HAECO/tr|C5J0J9|C5J0J9_HAECO/tr|A0A0A0PZT7|A0A0A0PZT7_HAECO/tr|A0A0A0Q1C7|A0A0A0Q1C7_HAECO/tr|R4X606|R4X606_HAECO/tr|A0A0A0PY58|A0A0A0PY58_HAECO/tr|C5J0J4|C5J0J4_HAECO/tr|C5J0J8|C5J0J8_HAECO/tr|C5J0J7|C5J0J7_HAECO/tr|Q25038|Q25038_HAECO/tr|Q9TX76|Q9TX76_HAECO/tr|R4X607|R4X607_HAECO…		5.83	0		0	2	MASCOT		T
	R20191101644_50_TIAN,6949	K.NMMAACDPR.H	1065.43	-0.00141	2	1	22.35	0	0.00786	0|0	tr|C5J0J6|C5J0J6_HAECO/tr|A0A0A0Q2V0|A0A0A0Q2V0_HAECO/tr|A2TF56|A2TF56_HAECO/tr|C5J0J2|C5J0J2_HAECO/tr|Q25024|Q25024_HAECO/tr|C5J0J9|C5J0J9_HAECO/tr|A0A0A0PZT7|A0A0A0PZT7_HAECO/tr|A0A0A0Q1C7|A0A0A0Q1C7_HAECO/tr|R4X606|R4X606_HAECO/tr|A0A0A0PY58|A0A0A0PY58_HAECO/tr|C5J0J4|C5J0J4_HAECO/tr|C5J0J8|C5J0J8_HAECO/tr|C5J0J7|C5J0J7_HAECO/tr|Q25038|Q25038_HAECO/tr|Q9TX76|Q9TX76_HAECO/tr|R4X607|R4X607_HAECO…		5.83	0		0	2	MASCOT		T
	R20191101644_50_TIAN,7296	K.TAVCDIPPR.G	1028.52	-0.002	2	1	40.83	0	0.000169	0|0	tr|C5J0J6|C5J0J6_HAECO/tr|A2TF56|A2TF56_HAECO/tr|C5J0J2|C5J0J2_HAECO/tr|Q25024|Q25024_HAECO/tr|C5J0J9|C5J0J9_HAECO/tr|R4X606|R4X606_HAECO/tr|C5J0J4|C5J0J4_HAECO/tr|C5J0J8|C5J0J8_HAECO/tr|C5J0J7|C5J0J7_HAECO/tr|Q25038|Q25038_HAECO/tr|Q25022|Q25022_HAECO/tr|Q9TX76|Q9TX76_HAECO/tr|R4X607|R4X607_HAECO/tr|Q08950|Q08950_HAECO/tr|Q25023|Q25023_HAECO/tr|C5J0J3|C5J0J3_HAECO/tr|C5J0K0|C5J0K0_HAECO/tr|C5J0J…		5.5	0		0	2	MASCOT		T
	R20191101644_50_TIAN,7687	K.TAVCDIPPR.G	1028.52	-0.00216	2	1	25.95	0	0.00521	0|0	tr|C5J0J6|C5J0J6_HAECO/tr|A2TF56|A2TF56_HAECO/tr|C5J0J2|C5J0J2_HAECO/tr|Q25024|Q25024_HAECO/tr|C5J0J9|C5J0J9_HAECO/tr|R4X606|R4X606_HAECO/tr|C5J0J4|C5J0J4_HAECO/tr|C5J0J8|C5J0J8_HAECO/tr|C5J0J7|C5J0J7_HAECO/tr|Q25038|Q25038_HAECO/tr|Q25022|Q25022_HAECO/tr|Q9TX76|Q9TX76_HAECO/tr|R4X607|R4X607_HAECO/tr|Q08950|Q08950_HAECO/tr|Q25023|Q25023_HAECO/tr|C5J0J3|C5J0J3_HAECO/tr|C5J0K0|C5J0K0_HAECO/tr|C5J0J…		5.5	0		0	2	MASCOT		T
	R20191101644_50_TIAN,7987	K.TAVCDIPPR.G	1028.52	-0.0013	2	1	53.01	0	1.15e-05	0|0	tr|C5J0J6|C5J0J6_HAECO/tr|A2TF56|A2TF56_HAECO/tr|C5J0J2|C5J0J2_HAECO/tr|Q25024|Q25024_HAECO/tr|C5J0J9|C5J0J9_HAECO/tr|R4X606|R4X606_HAECO/tr|C5J0J4|C5J0J4_HAECO/tr|C5J0J8|C5J0J8_HAECO/tr|C5J0J7|C5J0J7_HAECO/tr|Q25038|Q25038_HAECO/tr|Q25022|Q25022_HAECO/tr|Q9TX76|Q9TX76_HAECO/tr|R4X607|R4X607_HAECO/tr|Q08950|Q08950_HAECO/tr|Q25023|Q25023_HAECO/tr|C5J0J3|C5J0J3_HAECO/tr|C5J0K0|C5J0K0_HAECO/tr|C5J0J…		5.5	0		0	2	MASCOT		T
	R20191101644_50_TIAN,8289	K.TAVCDIPPR.G	1028.52	-0.00116	2	1	56.92	0	4.67e-06	0|0	tr|C5J0J6|C5J0J6_HAECO/tr|A2TF56|A2TF56_HAECO/tr|C5J0J2|C5J0J2_HAECO/tr|Q25024|Q25024_HAECO/tr|C5J0J9|C5J0J9_HAECO/tr|R4X606|R4X606_HAECO/tr|C5J0J4|C5J0J4_HAECO/tr|C5J0J8|C5J0J8_HAECO/tr|C5J0J7|C5J0J7_HAECO/tr|Q25038|Q25038_HAECO/tr|Q25022|Q25022_HAECO/tr|Q9TX76|Q9TX76_HAECO/tr|R4X607|R4X607_HAECO/tr|Q08950|Q08950_HAECO/tr|Q25023|Q25023_HAECO/tr|C5J0J3|C5J0J3_HAECO/tr|C5J0K0|C5J0K0_HAECO/tr|C5J0J…		5.5	0		0	2	MASCOT		T
	R20191101644_50_TIAN,8605	K.TAVCDIPPR.G	1028.52	-0.00116	2	1	51.32	0	1.7e-05	0|0	tr|C5J0J6|C5J0J6_HAECO/tr|A2TF56|A2TF56_HAECO/tr|C5J0J2|C5J0J2_HAECO/tr|Q25024|Q25024_HAECO/tr|C5J0J9|C5J0J9_HAECO/tr|R4X606|R4X606_HAECO/tr|C5J0J4|C5J0J4_HAECO/tr|C5J0J8|C5J0J8_HAECO/tr|C5J0J7|C5J0J7_HAECO/tr|Q25038|Q25038_HAECO/tr|Q25022|Q25022_HAECO/tr|Q9TX76|Q9TX76_HAECO/tr|R4X607|R4X607_HAECO/tr|Q08950|Q08950_HAECO/tr|Q25023|Q25023_HAECO/tr|C5J0J3|C5J0J3_HAECO/tr|C5J0K0|C5J0K0_HAECO/tr|C5J0J…		5.5	0		0	2	MASCOT		T
	R20191101644_50_TIAN,8907	K.TAVCDIPPR.G	1028.52	2e-05	2	1	48.27	0	3.43e-05	0|0	tr|C5J0J6|C5J0J6_HAECO/tr|A2TF56|A2TF56_HAECO/tr|C5J0J2|C5J0J2_HAECO/tr|Q25024|Q25024_HAECO/tr|C5J0J9|C5J0J9_HAECO/tr|R4X606|R4X606_HAECO/tr|C5J0J4|C5J0J4_HAECO/tr|C5J0J8|C5J0J8_HAECO/tr|C5J0J7|C5J0J7_HAECO/tr|Q25038|Q25038_HAECO/tr|Q25022|Q25022_HAECO/tr|Q9TX76|Q9TX76_HAECO/tr|R4X607|R4X607_HAECO/tr|Q08950|Q08950_HAECO/tr|Q25023|Q25023_HAECO/tr|C5J0J3|C5J0J3_HAECO/tr|C5J0K0|C5J0K0_HAECO/tr|C5J0J…		5.5	0		0	2	MASCOT		T
	R20191101644_50_TIAN,9196	K.TAVCDIPPR.G	1028.52	-0.00092	2	1	39.38	0	0.000265	0|0	tr|C5J0J6|C5J0J6_HAECO/tr|A2TF56|A2TF56_HAECO/tr|C5J0J2|C5J0J2_HAECO/tr|Q25024|Q25024_HAECO/tr|C5J0J9|C5J0J9_HAECO/tr|R4X606|R4X606_HAECO/tr|C5J0J4|C5J0J4_HAECO/tr|C5J0J8|C5J0J8_HAECO/tr|C5J0J7|C5J0J7_HAECO/tr|Q25038|Q25038_HAECO/tr|Q25022|Q25022_HAECO/tr|Q9TX76|Q9TX76_HAECO/tr|R4X607|R4X607_HAECO/tr|Q08950|Q08950_HAECO/tr|Q25023|Q25023_HAECO/tr|C5J0J3|C5J0J3_HAECO/tr|C5J0K0|C5J0K0_HAECO/tr|C5J0J…		5.5	0		0	2	MASCOT		T
	R20191101644_50_TIAN,9779	K.TAVCDIPPR.G	1028.52	-0.00188	2	1	52.06	0	1.43e-05	0|0	tr|C5J0J6|C5J0J6_HAECO/tr|A2TF56|A2TF56_HAECO/tr|C5J0J2|C5J0J2_HAECO/tr|Q25024|Q25024_HAECO/tr|C5J0J9|C5J0J9_HAECO/tr|R4X606|R4X606_HAECO/tr|C5J0J4|C5J0J4_HAECO/tr|C5J0J8|C5J0J8_HAECO/tr|C5J0J7|C5J0J7_HAECO/tr|Q25038|Q25038_HAECO/tr|Q25022|Q25022_HAECO/tr|Q9TX76|Q9TX76_HAECO/tr|R4X607|R4X607_HAECO/tr|Q08950|Q08950_HAECO/tr|Q25023|Q25023_HAECO/tr|C5J0J3|C5J0J3_HAECO/tr|C5J0K0|C5J0K0_HAECO/tr|C5J0J…		5.5	0		0	2	MASCOT		T
	R20191101644_50_TIAN,10085	K.TAVCDIPPR.G	1028.52	0.00084	2	1	52.56	0	1.3e-05	0|0	tr|C5J0J6|C5J0J6_HAECO/tr|A2TF56|A2TF56_HAECO/tr|C5J0J2|C5J0J2_HAECO/tr|Q25024|Q25024_HAECO/tr|C5J0J9|C5J0J9_HAECO/tr|R4X606|R4X606_HAECO/tr|C5J0J4|C5J0J4_HAECO/tr|C5J0J8|C5J0J8_HAECO/tr|C5J0J7|C5J0J7_HAECO/tr|Q25038|Q25038_HAECO/tr|Q25022|Q25022_HAECO/tr|Q9TX76|Q9TX76_HAECO/tr|R4X607|R4X607_HAECO/tr|Q08950|Q08950_HAECO/tr|Q25023|Q25023_HAECO/tr|C5J0J3|C5J0J3_HAECO/tr|C5J0K0|C5J0K0_HAECO/tr|C5J0J…		5.5	0		0	2	MASCOT		T
	R20191101644_50_TIAN,10519	K.TAVCDIPPR.G	1028.52	-0.00078	2	1	57.2	0	4.38e-06	0|0	tr|C5J0J6|C5J0J6_HAECO/tr|A2TF56|A2TF56_HAECO/tr|C5J0J2|C5J0J2_HAECO/tr|Q25024|Q25024_HAECO/tr|C5J0J9|C5J0J9_HAECO/tr|R4X606|R4X606_HAECO/tr|C5J0J4|C5J0J4_HAECO/tr|C5J0J8|C5J0J8_HAECO/tr|C5J0J7|C5J0J7_HAECO/tr|Q25038|Q25038_HAECO/tr|Q25022|Q25022_HAECO/tr|Q9TX76|Q9TX76_HAECO/tr|R4X607|R4X607_HAECO/tr|Q08950|Q08950_HAECO/tr|Q25023|Q25023_HAECO/tr|C5J0J3|C5J0J3_HAECO/tr|C5J0K0|C5J0K0_HAECO/tr|C5J0J…		5.5	0		0	2	MASCOT		T
	R20191101644_50_TIAN,10893	K.TAVCDIPPR.G	1028.52	-0.00156	2	1	46.34	0	5.34e-05	0|0	tr|C5J0J6|C5J0J6_HAECO/tr|A2TF56|A2TF56_HAECO/tr|C5J0J2|C5J0J2_HAECO/tr|Q25024|Q25024_HAECO/tr|C5J0J9|C5J0J9_HAECO/tr|R4X606|R4X606_HAECO/tr|C5J0J4|C5J0J4_HAECO/tr|C5J0J8|C5J0J8_HAECO/tr|C5J0J7|C5J0J7_HAECO/tr|Q25038|Q25038_HAECO/tr|Q25022|Q25022_HAECO/tr|Q9TX76|Q9TX76_HAECO/tr|R4X607|R4X607_HAECO/tr|Q08950|Q08950_HAECO/tr|Q25023|Q25023_HAECO/tr|C5J0J3|C5J0J3_HAECO/tr|C5J0K0|C5J0K0_HAECO/tr|C5J0J…		5.5	0		0	2	MASCOT		T
	R20191101644_50_TIAN,22787	R.AVLVDLEPGTMDSVR.S ! R.AVLVDLEPGTMDSVR.A ! -.AVLVDLEPGTMDSVR.S	1601.82	-0.00106	2	1	41.27	0	0.000302	0|0	tr|C5J0J6|C5J0J6_HAECO/tr|A2TF56|A2TF56_HAECO/tr|C5J0J2|C5J0J2_HAECO/tr|C5J0J9|C5J0J9_HAECO/tr|C5J0J4|C5J0J4_HAECO/tr|C5J0J8|C5J0J8_HAECO/tr|C5J0J7|C5J0J7_HAECO/tr|Q25022|Q25022_HAECO/tr|Q9TX76|Q9TX76_HAECO/tr|Q25023|Q25023_HAECO/tr|C5J0J3|C5J0J3_HAECO/tr|C5J0K0|C5J0K0_HAECO/tr|C5J0J5|C5J0J5_HAECO/tr|C5J0J1|C5J0J1_HAECO/tr|Q25049|Q25049_HAECO ! tr|R4X606|R4X606_HAECO ! tr|F5CR36|F5CR36_HAECO		4.03	0		0	2	MASCOT		T
	R20191101644_50_TIAN,22862	R.AVLVDLEPGTMDSVR.S ! R.AVLVDLEPGTMDSVR.A ! -.AVLVDLEPGTMDSVR.S	1601.82	-0.00381	3	1	63.44	0	1.86e-06	0|0	tr|C5J0J6|C5J0J6_HAECO/tr|A2TF56|A2TF56_HAECO/tr|C5J0J2|C5J0J2_HAECO/tr|C5J0J9|C5J0J9_HAECO/tr|C5J0J4|C5J0J4_HAECO/tr|C5J0J8|C5J0J8_HAECO/tr|C5J0J7|C5J0J7_HAECO/tr|Q25022|Q25022_HAECO/tr|Q9TX76|Q9TX76_HAECO/tr|Q25023|Q25023_HAECO/tr|C5J0J3|C5J0J3_HAECO/tr|C5J0K0|C5J0K0_HAECO/tr|C5J0J5|C5J0J5_HAECO/tr|C5J0J1|C5J0J1_HAECO/tr|Q25049|Q25049_HAECO ! tr|R4X606|R4X606_HAECO ! tr|F5CR36|F5CR36_HAECO		4.03	0		0	2	MASCOT		T
	R20191101644_50_TIAN,16022	R.FPGQLNADLR.K	1130.6	-0.00167	2	1	38.5	0	0.000692	0|0	tr|A0A482LS12|A0A482LS12_HAECO/tr|A0A482LUI4|A0A482LUI4_HAECO/tr|A0A482LS46|A0A482LS46_HAECO/tr|C5J0J6|C5J0J6_HAECO/tr|A0A0A0Q2V0|A0A0A0Q2V0_HAECO/tr|C5J0I7|C5J0I7_HAECO/tr|A0A482LT84|A0A482LT84_HAECO/tr|A2TF56|A2TF56_HAECO/tr|A0A482LS61|A0A482LS61_HAECO/tr|C5J0J2|C5J0J2_HAECO/tr|A0A023PKA2|A0A023PKA2_HAECO/tr|Q25024|Q25024_HAECO/tr|C5J0J9|C5J0J9_HAECO/tr|A0A0A0PZT7|A0A0A0PZT7_HAECO/tr|A0A0A0Q1C7…		5.84	0		0	2	MASCOT		T
	R20191101644_50_TIAN,16339	R.FPGQLNADLR.K	1130.6	-0.00197	2	1	45.08	0	0.000152	0|0	tr|A0A482LS12|A0A482LS12_HAECO/tr|A0A482LUI4|A0A482LUI4_HAECO/tr|A0A482LS46|A0A482LS46_HAECO/tr|C5J0J6|C5J0J6_HAECO/tr|A0A0A0Q2V0|A0A0A0Q2V0_HAECO/tr|C5J0I7|C5J0I7_HAECO/tr|A0A482LT84|A0A482LT84_HAECO/tr|A2TF56|A2TF56_HAECO/tr|A0A482LS61|A0A482LS61_HAECO/tr|C5J0J2|C5J0J2_HAECO/tr|A0A023PKA2|A0A023PKA2_HAECO/tr|Q25024|Q25024_HAECO/tr|C5J0J9|C5J0J9_HAECO/tr|A0A0A0PZT7|A0A0A0PZT7_HAECO/tr|A0A0A0Q1C7…		5.84	0		0	2	MASCOT		T
	R20191101644_50_TIAN,16682	R.FPGQLNADLR.K	1130.6	-0.00131	2	1	24.97	0	0.0156	0|0	tr|A0A482LS12|A0A482LS12_HAECO/tr|A0A482LUI4|A0A482LUI4_HAECO/tr|A0A482LS46|A0A482LS46_HAECO/tr|C5J0J6|C5J0J6_HAECO/tr|A0A0A0Q2V0|A0A0A0Q2V0_HAECO/tr|C5J0I7|C5J0I7_HAECO/tr|A0A482LT84|A0A482LT84_HAECO/tr|A2TF56|A2TF56_HAECO/tr|A0A482LS61|A0A482LS61_HAECO/tr|C5J0J2|C5J0J2_HAECO/tr|A0A023PKA2|A0A023PKA2_HAECO/tr|Q25024|Q25024_HAECO/tr|C5J0J9|C5J0J9_HAECO/tr|A0A0A0PZT7|A0A0A0PZT7_HAECO/tr|A0A0A0Q1C7…		5.84	0		0	2	MASCOT		T
	R20191101644_50_TIAN,17009	R.FPGQLNADLR.K	1130.6	-0.00241	2	1	48.21	0	7.4e-05	0|0	tr|A0A482LS12|A0A482LS12_HAECO/tr|A0A482LUI4|A0A482LUI4_HAECO/tr|A0A482LS46|A0A482LS46_HAECO/tr|C5J0J6|C5J0J6_HAECO/tr|A0A0A0Q2V0|A0A0A0Q2V0_HAECO/tr|C5J0I7|C5J0I7_HAECO/tr|A0A482LT84|A0A482LT84_HAECO/tr|A2TF56|A2TF56_HAECO/tr|A0A482LS61|A0A482LS61_HAECO/tr|C5J0J2|C5J0J2_HAECO/tr|A0A023PKA2|A0A023PKA2_HAECO/tr|Q25024|Q25024_HAECO/tr|C5J0J9|C5J0J9_HAECO/tr|A0A0A0PZT7|A0A0A0PZT7_HAECO/tr|A0A0A0Q1C7…		5.84	0		0	2	MASCOT		T
	R20191101644_50_TIAN,17346	R.FPGQLNADLR.K	1130.6	-0.00019	2	1	30.08	0	0.00481	0|0	tr|A0A482LS12|A0A482LS12_HAECO/tr|A0A482LUI4|A0A482LUI4_HAECO/tr|A0A482LS46|A0A482LS46_HAECO/tr|C5J0J6|C5J0J6_HAECO/tr|A0A0A0Q2V0|A0A0A0Q2V0_HAECO/tr|C5J0I7|C5J0I7_HAECO/tr|A0A482LT84|A0A482LT84_HAECO/tr|A2TF56|A2TF56_HAECO/tr|A0A482LS61|A0A482LS61_HAECO/tr|C5J0J2|C5J0J2_HAECO/tr|A0A023PKA2|A0A023PKA2_HAECO/tr|Q25024|Q25024_HAECO/tr|C5J0J9|C5J0J9_HAECO/tr|A0A0A0PZT7|A0A0A0PZT7_HAECO/tr|A0A0A0Q1C7…		5.84	0		0	2	MASCOT		T
	R20191101644_50_TIAN,19512	R.IMNTFSVVPSPK.V	1319.7	-0.00288	2	1	81.48	0	1.88e-08	0|0	tr|R4X606|R4X606_HAECO/tr|U5F0E7|U5F0E7_HAECO		8.75	0		0	2	MASCOT		T
	R20191101644_50_TIAN,23473	R.ISEQFTAMFR.R	1229.6	-0.00203	2	1	62.87	0	1.34e-06	0|0	tr|C5J0J6|C5J0J6_HAECO/tr|A2TF56|A2TF56_HAECO/tr|C5J0J2|C5J0J2_HAECO/tr|Q25024|Q25024_HAECO/tr|C5J0J9|C5J0J9_HAECO/tr|R4X606|R4X606_HAECO/tr|C5J0J4|C5J0J4_HAECO/tr|C5J0J8|C5J0J8_HAECO/tr|C5J0J7|C5J0J7_HAECO/tr|Q25038|Q25038_HAECO/tr|Q25022|Q25022_HAECO/tr|Q9TX76|Q9TX76_HAECO/tr|R4X607|R4X607_HAECO/tr|Q25023|Q25023_HAECO/tr|C5J0J3|C5J0J3_HAECO/tr|C5J0K0|C5J0K0_HAECO/tr|C5J0J5|C5J0J5_HAECO/tr|U5F0E…		6	0		0	2	MASCOT		T
	R20191101644_50_TIAN,23763	R.ISEQFTAMFR.R	1229.6	-0.00181	2	1	56.58	0	1.45e-05	0|0	tr|C5J0J6|C5J0J6_HAECO/tr|A2TF56|A2TF56_HAECO/tr|C5J0J2|C5J0J2_HAECO/tr|Q25024|Q25024_HAECO/tr|C5J0J9|C5J0J9_HAECO/tr|R4X606|R4X606_HAECO/tr|C5J0J4|C5J0J4_HAECO/tr|C5J0J8|C5J0J8_HAECO/tr|C5J0J7|C5J0J7_HAECO/tr|Q25038|Q25038_HAECO/tr|Q25022|Q25022_HAECO/tr|Q9TX76|Q9TX76_HAECO/tr|R4X607|R4X607_HAECO/tr|Q25023|Q25023_HAECO/tr|C5J0J3|C5J0J3_HAECO/tr|C5J0K0|C5J0K0_HAECO/tr|C5J0J5|C5J0J5_HAECO/tr|U5F0E…		6	0		0	2	MASCOT		T
	R20191101644_50_TIAN,24195	R.ISEQFTAMFR.R	1229.6	-0.00229	2	1	39.78	0	0.000274	0|0	tr|C5J0J6|C5J0J6_HAECO/tr|A2TF56|A2TF56_HAECO/tr|C5J0J2|C5J0J2_HAECO/tr|Q25024|Q25024_HAECO/tr|C5J0J9|C5J0J9_HAECO/tr|R4X606|R4X606_HAECO/tr|C5J0J4|C5J0J4_HAECO/tr|C5J0J8|C5J0J8_HAECO/tr|C5J0J7|C5J0J7_HAECO/tr|Q25038|Q25038_HAECO/tr|Q25022|Q25022_HAECO/tr|Q9TX76|Q9TX76_HAECO/tr|R4X607|R4X607_HAECO/tr|Q25023|Q25023_HAECO/tr|C5J0J3|C5J0J3_HAECO/tr|C5J0K0|C5J0K0_HAECO/tr|C5J0J5|C5J0J5_HAECO/tr|U5F0E…		6	0		0	2	MASCOT		T
	R20191101644_50_TIAN,24512	R.ISEQFTAMFR.R	1229.6	-0.00309	2	1	57.44	0	4.6e-06	0|0	tr|C5J0J6|C5J0J6_HAECO/tr|A2TF56|A2TF56_HAECO/tr|C5J0J2|C5J0J2_HAECO/tr|Q25024|Q25024_HAECO/tr|C5J0J9|C5J0J9_HAECO/tr|R4X606|R4X606_HAECO/tr|C5J0J4|C5J0J4_HAECO/tr|C5J0J8|C5J0J8_HAECO/tr|C5J0J7|C5J0J7_HAECO/tr|Q25038|Q25038_HAECO/tr|Q25022|Q25022_HAECO/tr|Q9TX76|Q9TX76_HAECO/tr|R4X607|R4X607_HAECO/tr|Q25023|Q25023_HAECO/tr|C5J0J3|C5J0J3_HAECO/tr|C5J0K0|C5J0K0_HAECO/tr|C5J0J5|C5J0J5_HAECO/tr|U5F0E…		6	0		0	2	MASCOT		T
	R20191101644_50_TIAN,24819	R.ISEQFTAMFR.R	1229.6	-0.00215	2	1	52.15	0	1.58e-05	0|0	tr|C5J0J6|C5J0J6_HAECO/tr|A2TF56|A2TF56_HAECO/tr|C5J0J2|C5J0J2_HAECO/tr|Q25024|Q25024_HAECO/tr|C5J0J9|C5J0J9_HAECO/tr|R4X606|R4X606_HAECO/tr|C5J0J4|C5J0J4_HAECO/tr|C5J0J8|C5J0J8_HAECO/tr|C5J0J7|C5J0J7_HAECO/tr|Q25038|Q25038_HAECO/tr|Q25022|Q25022_HAECO/tr|Q9TX76|Q9TX76_HAECO/tr|R4X607|R4X607_HAECO/tr|Q25023|Q25023_HAECO/tr|C5J0J3|C5J0J3_HAECO/tr|C5J0K0|C5J0K0_HAECO/tr|C5J0J5|C5J0J5_HAECO/tr|U5F0E…		6	0		0	2	MASCOT		T
	R20191101644_50_TIAN,25102	R.ISEQFTAMFR.R	1229.6	-0.00235	2	1	51.19	0	1.98e-05	0|0	tr|C5J0J6|C5J0J6_HAECO/tr|A2TF56|A2TF56_HAECO/tr|C5J0J2|C5J0J2_HAECO/tr|Q25024|Q25024_HAECO/tr|C5J0J9|C5J0J9_HAECO/tr|R4X606|R4X606_HAECO/tr|C5J0J4|C5J0J4_HAECO/tr|C5J0J8|C5J0J8_HAECO/tr|C5J0J7|C5J0J7_HAECO/tr|Q25038|Q25038_HAECO/tr|Q25022|Q25022_HAECO/tr|Q9TX76|Q9TX76_HAECO/tr|R4X607|R4X607_HAECO/tr|Q25023|Q25023_HAECO/tr|C5J0J3|C5J0J3_HAECO/tr|C5J0K0|C5J0K0_HAECO/tr|C5J0J5|C5J0J5_HAECO/tr|U5F0E…		6	0		0	2	MASCOT		T
	R20191101644_50_TIAN,25410	R.ISEQFTAMFR.R	1229.6	-0.00063	2	1	68.34	0	3.88e-07	0|0	tr|C5J0J6|C5J0J6_HAECO/tr|A2TF56|A2TF56_HAECO/tr|C5J0J2|C5J0J2_HAECO/tr|Q25024|Q25024_HAECO/tr|C5J0J9|C5J0J9_HAECO/tr|R4X606|R4X606_HAECO/tr|C5J0J4|C5J0J4_HAECO/tr|C5J0J8|C5J0J8_HAECO/tr|C5J0J7|C5J0J7_HAECO/tr|Q25038|Q25038_HAECO/tr|Q25022|Q25022_HAECO/tr|Q9TX76|Q9TX76_HAECO/tr|R4X607|R4X607_HAECO/tr|Q25023|Q25023_HAECO/tr|C5J0J3|C5J0J3_HAECO/tr|C5J0K0|C5J0K0_HAECO/tr|C5J0J5|C5J0J5_HAECO/tr|U5F0E…		6	0		0	2	MASCOT		T
	R20191101644_50_TIAN,25736	R.ISEQFTAMFR.R	1229.6	-0.00125	2	1	66.3	0	6.21e-07	0|0	tr|C5J0J6|C5J0J6_HAECO/tr|A2TF56|A2TF56_HAECO/tr|C5J0J2|C5J0J2_HAECO/tr|Q25024|Q25024_HAECO/tr|C5J0J9|C5J0J9_HAECO/tr|R4X606|R4X606_HAECO/tr|C5J0J4|C5J0J4_HAECO/tr|C5J0J8|C5J0J8_HAECO/tr|C5J0J7|C5J0J7_HAECO/tr|Q25038|Q25038_HAECO/tr|Q25022|Q25022_HAECO/tr|Q9TX76|Q9TX76_HAECO/tr|R4X607|R4X607_HAECO/tr|Q25023|Q25023_HAECO/tr|C5J0J3|C5J0J3_HAECO/tr|C5J0K0|C5J0K0_HAECO/tr|C5J0J5|C5J0J5_HAECO/tr|U5F0E…		6	0		0	2	MASCOT		T
	R20191101644_50_TIAN,26080	R.ISEQFTAMFR.R	1229.6	-0.00381	2	1	52.22	0	1.53e-05	0|0	tr|C5J0J6|C5J0J6_HAECO/tr|A2TF56|A2TF56_HAECO/tr|C5J0J2|C5J0J2_HAECO/tr|Q25024|Q25024_HAECO/tr|C5J0J9|C5J0J9_HAECO/tr|R4X606|R4X606_HAECO/tr|C5J0J4|C5J0J4_HAECO/tr|C5J0J8|C5J0J8_HAECO/tr|C5J0J7|C5J0J7_HAECO/tr|Q25038|Q25038_HAECO/tr|Q25022|Q25022_HAECO/tr|Q9TX76|Q9TX76_HAECO/tr|R4X607|R4X607_HAECO/tr|Q25023|Q25023_HAECO/tr|C5J0J3|C5J0J3_HAECO/tr|C5J0K0|C5J0K0_HAECO/tr|C5J0J5|C5J0J5_HAECO/tr|U5F0E…		6	0		0	2	MASCOT		T
	R20191101644_50_TIAN,26509	R.ISEQFTAMFR.R	1229.6	-0.00297	2	1	43.49	0	0.000114	0|0	tr|C5J0J6|C5J0J6_HAECO/tr|A2TF56|A2TF56_HAECO/tr|C5J0J2|C5J0J2_HAECO/tr|Q25024|Q25024_HAECO/tr|C5J0J9|C5J0J9_HAECO/tr|R4X606|R4X606_HAECO/tr|C5J0J4|C5J0J4_HAECO/tr|C5J0J8|C5J0J8_HAECO/tr|C5J0J7|C5J0J7_HAECO/tr|Q25038|Q25038_HAECO/tr|Q25022|Q25022_HAECO/tr|Q9TX76|Q9TX76_HAECO/tr|R4X607|R4X607_HAECO/tr|Q25023|Q25023_HAECO/tr|C5J0J3|C5J0J3_HAECO/tr|C5J0K0|C5J0K0_HAECO/tr|C5J0J5|C5J0J5_HAECO/tr|U5F0E…		6	0		0	2	MASCOT		T
$6-1	sp|P50719|TBA_HAECO Tubulin alpha chain OS=Haemonchus contortus OX=6289 PE=2 SV=1	15	6	0.1378	50110.1	5
	R20191101644_50_TIAN,14707	K.DVNAAIATIK.T	1015.58	-0.00137	2	1	33.91	0	0.00159	0|0	sp|P50719|TBA_HAECO		5.84	0		0	2	MASCOT		T
	R20191101644_50_TIAN,2897	K.EDAANNYAR.G	1023.45	0.00191	2	1	64.6	0	4.51e-07	0|0	sp|P50719|TBA_HAECO/tr|W6NGP0|W6NGP0_HAECO		4.37	0		0	2	MASCOT		T
	R20191101644_50_TIAN,3260	R.GHYTIGK.E ! R.GHYTLGK.E	775.41	0.00107	2	1	29.48	0	0.004	0|0	sp|P50719|TBA_HAECO ! tr|W6NGP0|W6NGP0_HAECO		8.6	0		0	2	MASCOT		T
	R20191101644_50_TIAN,25437	R.IHFPLATFSPVISAEK.A	1756.96	-0.0052	3	1	22.34	0	0.0117	0|0	sp|P50719|TBA_HAECO		6.75	0		0	2	MASCOT		T
	R20191101644_50_TIAN,25756	R.IHFPLATFSPVISAEK.A	1756.96	-0.00334	3	1	34.47	0	0.000732	0|0	sp|P50719|TBA_HAECO		6.75	0		0	2	MASCOT		T
	R20191101644_50_TIAN,30136	R.IHFPLATFSPVISAEK.A	1756.96	-0.0067	3	1	29.4	0	0.00212	0|0	sp|P50719|TBA_HAECO		6.75	0		0	2	MASCOT		T
	R20191101644_50_TIAN,30260	R.IHFPLATFSPVISAEK.A	1756.96	-0.003	2	1	78.08	0	3.27e-08	0|0	sp|P50719|TBA_HAECO		6.75	0		0	2	MASCOT		T
	R20191101644_50_TIAN,30453	R.IHFPLATFSPVISAEK.A	1756.96	-0.00613	3	1	29.99	0	0.00185	0|0	sp|P50719|TBA_HAECO		6.75	0		0	2	MASCOT		T
	R20191101644_50_TIAN,30578	R.IHFPLATFSPVISAEK.A	1756.96	-0.00484	2	1	24.59	0	0.00695	0|0	sp|P50719|TBA_HAECO		6.75	0		0	2	MASCOT		T
	R20191101644_50_TIAN,7602	R.LSVDYGK.K	781.409	-0.00082	2	1	46.27	0	6.14e-05	0|0	sp|P50719|TBA_HAECO		5.84	0		0	2	MASCOT		T
	R20191101644_50_TIAN,7907	R.LSVDYGK.K	781.409	-0.00058	2	1	25.58	0	0.00719	0|0	sp|P50719|TBA_HAECO		5.84	0		0	2	MASCOT		T
	R20191101644_50_TIAN,7913	R.LSVDYGK.K	781.409	-0.00046	1	1	49.39	0	8.23e-05	0|0	sp|P50719|TBA_HAECO		5.84	0		0	2	MASCOT		T
	R20191101644_50_TIAN,26579	R.SIQFVDWCPTGFK.V	1584.75	-0.00189	2	1	46.12	0	6.23e-05	0|0	sp|P50719|TBA_HAECO		5.55	0		0	2	MASCOT		T
	R20191101644_50_TIAN,26618	R.SIQFVDWCPTGFK.V	1584.75	-0.00439	3	1	39.17	0	0.000309	0|0	sp|P50719|TBA_HAECO		5.55	0		0	2	MASCOT		T
	R20191101644_50_TIAN,27126	R.SIQFVDWCPTGFK.V	1584.75	-0.00251	2	1	42.8	0	0.000131	0|0	sp|P50719|TBA_HAECO		5.55	0		0	2	MASCOT		T
$7-1	tr|W6NDP9|W6NDP9_HAECO Clathrin heavy chain OS=Haemonchus contortus OX=6289 GN=HCOI_00722600 PE=3 SV=1	6	5	0.0325	169304	5.51
	R20191101644_50_TIAN,6820	K.AGLLQR.A	657.404	-0.00125	2	1	36.93	0	0.000324	0|0	tr|W6NDP9|W6NDP9_HAECO		9.8	0		0	2	MASCOT		T
	R20191101644_50_TIAN,14359	K.VANVELYYK.A	1098.58	-0.00154	2	1	50.38	0	2.34e-05	0|0	tr|W6NDP9|W6NDP9_HAECO		5.97	0		0	2	MASCOT		T
	R20191101644_50_TIAN,21327	R.ALEHFTDLYDIK.R	1464.74	-0.00248	3	1	51.32	0	2.07e-05	0|0	tr|W6NDP9|W6NDP9_HAECO		4.54	0		0	2	MASCOT		T
	R20191101644_50_TIAN,21333	R.ALEHFTDLYDIK.R	1464.74	-0.00142	2	1	36.66	0	0.000604	0|0	tr|W6NDP9|W6NDP9_HAECO		4.54	0		0	2	MASCOT		T
	R20191101644_50_TIAN,29826	R.EHLELFWSR.V	1216.61	-0.00246	3	1	32.89	0	0.00144	0|0	tr|W6NDP9|W6NDP9_HAECO		5.4	0		0	2	MASCOT		T
	R20191101644_50_TIAN,9906	R.LGEYQGAVDAAR.K	1249.62	-0.0001	2	1	28.68	0	0.00264	0|0	tr|W6NDP9|W6NDP9_HAECO		4.37	0		0	2	MASCOT		T
$8-1	tr|D2TEA4|D2TEA4_HAECO ADP/ATP translocase OS=Haemonchus contortus OX=6289 GN=ant-1 PE=2 SV=1	5	5	0.1414	32659.9	9.78
	R20191101644_50_TIAN,6248	K.TAVAPIER.V	856.489	-0.00103	2	1	51.05	0	9.03e-06	0|0	tr|D2TEA4|D2TEA4_HAECO/tr|W6NQZ5|W6NQZ5_HAECO		5.66	0		0	2	MASCOT		T
	R20191101644_50_TIAN,11554	R.GNLANVIR.Y ! R.GNLANVLR.Y	856.5	-0.00092	2	1	25.04	0	0.00345	0|0	tr|D2TEA4|D2TEA4_HAECO ! tr|W6NQZ5|W6NQZ5_HAECO		9.75	0		0	2	MASCOT		T
	R20191101644_50_TIAN,3478	R.LAADVGK.G	673.388	0.00072	2	1	51.93	0	2.89e-05	0|0	tr|D2TEA4|D2TEA4_HAECO		5.84	0		0	2	MASCOT		T
	R20191101644_50_TIAN,4104	R.MMMQSGR.K ! R.MMMQSGR.S	840.352	-0.00036	2	1	25.24	0	0.000598	0|0	tr|D2TEA4|D2TEA4_HAECO ! tr|W6NQZ5|W6NQZ5_HAECO		9.5	0		0	2	MASCOT		T
	R20191101644_50_TIAN,27398	R.YFPTQALNFAFK.D	1446.74	-0.0026	2	1	29.67	0	0.00302	0|0	tr|D2TEA4|D2TEA4_HAECO/tr|W6NQZ5|W6NQZ5_HAECO		8.59	0		0	2	MASCOT		T
$9-1	tr|W6NQZ5|W6NQZ5_HAECO Mitochondrial substrate solute carrier domain containing protein OS=Haemonchus contortus OX=6289 GN=HCOI_01092000 PE=3 SV=1	5	5	0.1337	36247.9	9.83
	R20191101644_50_TIAN,27567	K.EQGFFSLWR.G	1169.57	-0.00322	2	1	20.85	0	0.014	0|0	tr|W6NQZ5|W6NQZ5_HAECO		6.1	0		0	2	MASCOT		T
	R20191101644_50_TIAN,6248	K.TAVAPIER.V	856.489	-0.00103	2	1	51.05	0	9.03e-06	0|0	tr|D2TEA4|D2TEA4_HAECO/tr|W6NQZ5|W6NQZ5_HAECO		5.66	0		0	2	MASCOT		T
	R20191101644_50_TIAN,11554	R.GNLANVIR.Y ! R.GNLANVLR.Y	856.5	-0.00092	2	1	25.04	0	0.00345	0|0	tr|D2TEA4|D2TEA4_HAECO ! tr|W6NQZ5|W6NQZ5_HAECO		9.75	0		0	2	MASCOT		T
	R20191101644_50_TIAN,4104	R.MMMQSGR.K ! R.MMMQSGR.S	840.352	-0.00036	2	1	25.24	0	0.000598	0|0	tr|D2TEA4|D2TEA4_HAECO ! tr|W6NQZ5|W6NQZ5_HAECO		9.5	0		0	2	MASCOT		T
	R20191101644_50_TIAN,27398	R.YFPTQALNFAFK.D	1446.74	-0.0026	2	1	29.67	0	0.00302	0|0	tr|D2TEA4|D2TEA4_HAECO/tr|W6NQZ5|W6NQZ5_HAECO		8.59	0		0	2	MASCOT		T
$10-1	tr|U6PY91|U6PY91_HAECO GTP-binding nuclear protein OS=Haemonchus contortus OX=6289 GN=HCOI_01156000 PE=3 SV=1	4	4	0.2083	24337.6	6.96
	R20191101644_50_TIAN,11293	K.LVLVGDGGTGK.T	1015.58	-0.0012	2	1	41.66	0	0.000266	0|0	tr|U6PY91|U6PY91_HAECO		5.84	0		0	2	MASCOT		T
	R20191101644_50_TIAN,14487	K.NLQYYDISAK.S	1214.61	-0.0018	2	1	42.77	0	7.66e-05	0|0	tr|U6PY91|U6PY91_HAECO		5.83	0		0	2	MASCOT		T
	R20191101644_50_TIAN,17124	R.FNVWDTAGQEK.F	1294.61	-0.00476	2	1	42.29	0	8.85e-05	0|0	tr|U6PY91|U6PY91_HAECO		4.37	0		0	2	MASCOT		T
	R20191101644_50_TIAN,19643	R.VCENIPIVLCGNK.V	1515.77	-0.00259	2	1	28.34	0	0.00359	0|0	tr|U6PY91|U6PY91_HAECO		5.96	0		0	2	MASCOT		T
$11-1	tr|W6NAL4|W6NAL4_HAECO Heat shock protein 70 domain containing protein OS=Haemonchus contortus OX=6289 GN=HCOI_00589700 PE=3 SV=1	4	4	0.072	72352.6	5.85
	R20191101644_50_TIAN,12056	K.EQQIVIQSSGGLSK.D	1473.79	-0.00081	2	1	42.81	0	0.000126	0|0	tr|W6NAL4|W6NAL4_HAECO		6.1	0		0	2	MASCOT		T
	R20191101644_50_TIAN,18886	K.VQQTVQEVFGR.A	1290.68	-0.00423	2	1	44.26	0	0.000129	0|0	tr|W6NAL4|W6NAL4_HAECO		5.97	0		0	2	MASCOT		T
	R20191101644_50_TIAN,3552	R.NTTIPTK.T ! R.NTTIPTK.K	774.436	0.00107	2	1	50.01	0	4.94e-05	0|0	tr|I6MZD7|I6MZD7_HAECO ! tr|W6NAL4|W6NAL4_HAECO		8.75	0		0	2	MASCOT		T
	R20191101644_50_TIAN,22900	R.VINEPTAAALAYGLDK.A	1645.88	0.00111	2	1	80.23	0	1.8e-08	0|0	tr|W6NAL4|W6NAL4_HAECO		4.37	0		0	2	MASCOT		T
$12-1	tr|C7B179|C7B179_HAECO Heat shock protein 90 OS=Haemonchus contortus OX=6289 GN=hsp90 PE=3 SV=1	4	3	0.0424	81165.2	5.03
	R20191101644_50_TIAN,21081	K.GVVDSEDLPLNISR.E	1513.79	-0.00067	2	1	59.02	0	8.77e-06	0|0	tr|C7B179|C7B179_HAECO		4.03	0		0	2	MASCOT		T
	R20191101644_50_TIAN,23384	R.APFDLFENK.K	1080.54	-0.0032	2	1	40.97	0	0.000136	0|0	tr|C7B179|C7B179_HAECO		4.37	0		0	2	MASCOT		T
	R20191101644_50_TIAN,1917	R.EM*LQQSK.I	879.424	0.0007	2	1	26.49	0	0.0074	0|0	tr|C7B179|C7B179_HAECO		6.1	0	15.994919 Oxidation (M)	0	2	MASCOT		T
	R20191101644_50_TIAN,2994	R.EMLQQSK.I	863.429	0.00138	2	1	25.46	0	0.00612	0|0	tr|C7B179|C7B179_HAECO		6.1	0		0	2	MASCOT		T
$13-1	tr|W6NEU0|W6NEU0_HAECO Actin-related protein 2 (Fragment) OS=Haemonchus contortus OX=6289 GN=HCOI_01614200 PE=3 SV=1	4	3	0.0516	39481.8	5.95
	R20191101644_50_TIAN,17664	K.LLLLR.G	627.455	-0.00074	2	1	30.62	0	4.33e-05	0|0	tr|W6NEU0|W6NEU0_HAECO		9.75	0		0	2	MASCOT		T
	R20191101644_50_TIAN,8411	K.VGNIEIK.D	772.456	-0.00247	2	1	35.85	0	0.000806	0|0	tr|W6NEU0|W6NEU0_HAECO		5.97	0		0	2	MASCOT		T
	R20191101644_50_TIAN,7050	R.LDIAGR.D ! R.LDLAGR.D	644.373	-0.00058	2	1	36.44	0	0.00106	0|0	tr|W6NEU0|W6NEU0_HAECO ! tr|W6N9V3|W6N9V3_HAECO/tr|U6PJY1|U6PJY1_HAECO/tr|W6NC74|W6NC74_HAECO/tr|W6NR97|W6NR97_HAECO/tr|W6NCW7|W6NCW7_HAECO		5.84	0		0	2	MASCOT		T
	R20191101644_50_TIAN,7313	R.LDIAGR.D ! R.LDLAGR.D	644.373	-0.00068	2	1	21	0	0.0369	0|0	tr|W6NEU0|W6NEU0_HAECO ! tr|W6N9V3|W6N9V3_HAECO/tr|U6PJY1|U6PJY1_HAECO/tr|W6NC74|W6NC74_HAECO/tr|W6NR97|W6NR97_HAECO/tr|W6NCW7|W6NCW7_HAECO		5.84	0		0	2	MASCOT		T
$14-1	tr|W6NHI6|W6NHI6_HAECO Serine threonine protein kinase-related domain containing protein OS=Haemonchus contortus OX=6289 GN=HCOI_01493000 PE=3 SV=1	4	3	0.0849	36580.7	8.83
	R20191101644_50_TIAN,19829	K.NLLQVDLTK.R	1043.61	-0.0008	2	1	21.86	0	0.0326	0|0	tr|W6NHI6|W6NHI6_HAECO		5.84	0		0	2	MASCOT		T
	R20191101644_50_TIAN,9181	K.TLGTGSFGR.V	895.463	-0.0107	2	1	31.26	0	0.00711	0|0	tr|W6NHI6|W6NHI6_HAECO		9.41	0		0	2	MASCOT		T
	R20191101644_50_TIAN,13132	R.KVEAPFLPK.C	1028.61	-0.00139	2	1	30.66	0	0.0021	0|0	tr|W6NHI6|W6NHI6_HAECO		8.59	1		0	2	MASCOT		T
	R20191101644_50_TIAN,13146	R.KVEAPFLPK.C	1028.61	-0.00147	3	1	29.13	0	0.00299	0|0	tr|W6NHI6|W6NHI6_HAECO		8.59	1		0	2	MASCOT		T
$15-1	tr|C7ETR2|C7ETR2_HAECO Glutamate dehydrogenase (Fragment) OS=Haemonchus contortus OX=6289 PE=2 SV=1	3	3	0.0488	59136.9	6.66
$15-2	tr|C7ETR1|C7ETR1_HAECO Glutamate dehydrogenase (Fragment) OS=Haemonchus contortus OX=6289 PE=2 SV=1	3	3	0.0489	59081.8	6.36
	R20191101644_50_TIAN,17649	K.ALSALMTYK.C	997.539	-0.0001	2	1	27.74	0	0.00278	0|0	tr|F6MHJ6|F6MHJ6_HAECO/tr|C7ETR2|C7ETR2_HAECO/tr|A0A4P8VNG8|A0A4P8VNG8_HAECO/tr|W6NLA8|W6NLA8_HAECO/tr|C7ETR1|C7ETR1_HAECO		8.63	0		0	2	MASCOT		T
	R20191101644_50_TIAN,4769	K.NLNHVSYGR.L	1059.53	0.00055	3	1	35.35	0	0.000365	0|0	tr|C7ETR2|C7ETR2_HAECO/tr|O02375|O02375_HAECO/tr|C7ETR1|C7ETR1_HAECO		8.75	0		0	2	MASCOT		T
	R20191101644_50_TIAN,20228	K.YNLGLDIR.T	963.526	-0.00134	2	1	32.6	0	0.00154	0|0	tr|C7ETR2|C7ETR2_HAECO/tr|C7ETR1|C7ETR1_HAECO		5.84	0		0	2	MASCOT		T
$16-1	tr|U6PW36|U6PW36_HAECO Enolase OS=Haemonchus contortus OX=6289 PE=2 SV=1	3	3	0.0462	47075.2	6.81
	R20191101644_50_TIAN,12546	K.SCNCLLLK.V	1007.5	0.00111	2	1	29.79	0	0.00756	0|0	tr|E2FGP1|E2FGP1_HAECO/tr|U6PW36|U6PW36_HAECO		7.79	0		0	2	MASCOT		T
	R20191101644_50_TIAN,15294	K.YDLDFK.N	800.382	-0.00091	2	1	23.99	0	0.00319	0|0	tr|E2FGP1|E2FGP1_HAECO/tr|U6PW36|U6PW36_HAECO/tr|L7SWS8|L7SWS8_HAECO		4.21	0		0	2	MASCOT		T
	R20191101644_50_TIAN,8273	K.YNQLLR.I	806.452	-0.00116	2	1	29.68	0	0.00291	0|0	tr|U6PW36|U6PW36_HAECO		8.75	0		0	2	MASCOT		T
$17-1	tr|A0A4P8VNH5|A0A4P8VNH5_HAECO Glyceraldehyde-3-phosphate dehydrogenase (Fragment) OS=Haemonchus contortus OX=6289 GN=GAPDH PE=2 SV=1	2	2	0.2056	11056.5	9.14
$17-2	tr|D9IL10|D9IL10_HAECO Glyceraldehyde-3-phosphate dehydrogenase OS=Haemonchus contortus OX=6289 GN=GAPDH PE=2 SV=1	2	2	0.0645	36446.3	8.15
$17-3	tr|H6WVX3|H6WVX3_HAECO Glyceraldehyde-3-phosphate dehydrogenase OS=Haemonchus contortus OX=6289 GN=GAPDH PE=2 SV=1	2	2	0.0645	36473.3	8.15
	R20191101644_50_TIAN,12353	K.LTGMAFR.V	795.418	-0.00058	2	1	30.94	0	0.00189	0|0	tr|H6WVX3|H6WVX3_HAECO/tr|D9IL10|D9IL10_HAECO/tr|A0A4P8VNH5|A0A4P8VNH5_HAECO		9.75	0		0	2	MASCOT		T
	R20191101644_50_TIAN,10785	R.GAAQNIIPASTGAAK.A	1369.74	-0.00175	2	1	50.15	0	4.54e-05	0|0	tr|H6WVX3|H6WVX3_HAECO/tr|D9IL10|D9IL10_HAECO/tr|A0A4P8VNH5|A0A4P8VNH5_HAECO		8.75	0		0	2	MASCOT		T
$18-1	tr|E1UW35|E1UW35_HAECO V-type proton ATPase subunit a OS=Haemonchus contortus OX=6289 GN=vha-6 PE=2 SV=1	2	2	0.0162	98677.7	6.08
	R20191101644_50_TIAN,5313	K.FVNEVR.R	763.41	-0.00057	2	1	22.93	0	0.0143	0|0	tr|E1UW35|E1UW35_HAECO		6	0		0	2	MASCOT		T
	R20191101644_50_TIAN,4399	R.FIEDEVQK.D	1007.5	-0.01233	2	1	21.02	0	0.0763	0|0	tr|E1UW35|E1UW35_HAECO		4.14	0		0	2	MASCOT		T
$19-1	tr|F6MDM0|F6MDM0_HAECO Phosphoglycerate kinase OS=Haemonchus contortus OX=6289 PE=2 SV=1	2	2	0.0552	44593.5	8.69
	R20191101644_50_TIAN,11249	K.IQLIK.N ! R.LQIIK.T	614.424	-0.00117	2	1	35.93	0	0.00014	0|0	tr|F6MDM0|F6MDM0_HAECO ! tr|W6N9I1|W6N9I1_HAECO		8.75	0		0	2	MASCOT		T
	R20191101644_50_TIAN,17408	K.VSHVSTGGGASLELLEGK.A	1740.91	-0.00469	3	1	48.87	0	2.4e-05	0|0	tr|F6MDM0|F6MDM0_HAECO		5.4	0		0	2	MASCOT		T
$20-1	tr|W6NBR0|W6NBR0_HAECO Mitogen-activated protein kinase OS=Haemonchus contortus OX=6289 GN=HCOI_00998300 PE=4 SV=1	2	2	0.0398	51110.7	5.85
$20-2	tr|W6NWF7|W6NWF7_HAECO Serine threonine protein kinase-related domain containing protein (Fragment) OS=Haemonchus contortus OX=6289 GN=HCOI_01731100 PE=4 SV=1	2	2	0.0643	32225.5	5.26
	R20191101644_50_TIAN,3524	K.HLHSAGIIHR.D	1140.64	0.00215	2	1	30.54	0	0.0011	0|0	tr|W6NBR0|W6NBR0_HAECO/tr|W6NWF7|W6NWF7_HAECO		9.77	0		0	2	MASCOT		T
	R20191101644_50_TIAN,21765	K.ILDFGLAR.T	904.525	-0.00086	2	1	28.63	0	0.0035	0|0	tr|W6NBR0|W6NBR0_HAECO/tr|W6NWF7|W6NWF7_HAECO		5.84	0		0	2	MASCOT		T
$21-1	tr|W6NC54|W6NC54_HAECO C-type lectin and Fibrinogen domain containing protein OS=Haemonchus contortus OX=6289 GN=HCOI_01253700 PE=4 SV=1	2	2	0.0285	44590.2	9.06
	R20191101644_50_TIAN,7020	K.DIAAIK.G	630.382	-0.00025	2	1	35.99	0	0.000818	0|0	tr|W6NC54|W6NC54_HAECO		5.84	0		0	2	MASCOT		T
	R20191101644_50_TIAN,7548	R.LFVDK.R	621.361	-0.00033	2	1	21.35	0	0.011	0|0	tr|W6NC54|W6NC54_HAECO		5.84	0		0	2	MASCOT		T
$22-1	tr|W6NDU7|W6NDU7_HAECO Ribosomal protein L5 domain containing protein OS=Haemonchus contortus OX=6289 GN=HCOI_00402400 PE=3 SV=1	2	2	0.0969	22609	10.25
	R20191101644_50_TIAN,19762	K.VLEQLTGQTPVFSK.A	1546.85	-0.00222	2	1	55.43	0	6.73e-06	0|0	tr|W6NDU7|W6NDU7_HAECO		5.97	0		0	2	MASCOT		T
	R20191101644_50_TIAN,5041	R.IAEIR.V ! K.LAEIR.E ! R.LAEIR.R ! K.LAELR.I ! R.LAELR.S ! R.LAELR.D	601.367	-0.00037	2	1	28.52	0	0.0102	0|0	tr|W6NFK8|W6NFK8_HAECO ! tr|W6NDU7|W6NDU7_HAECO ! tr|W6NFA3|W6NFA3_HAECO ! tr|W6NT36|W6NT36_HAECO ! tr|W6NPR6|W6NPR6_HAECO ! tr|W6NIT7|W6NIT7_HAECO		6	0		0	2	MASCOT		T
$23-1	tr|W6NEY2|W6NEY2_HAECO Myb and AT hook domain containing protein OS=Haemonchus contortus OX=6289 GN=HCOI_00988000 PE=4 SV=1	2	2	0.0137	117380	6.3
	R20191101644_50_TIAN,16087	K.IAEILPR.H	811.504	-0.00158	2	1	27.5	0	0.00151	0|0	tr|W6NEY2|W6NEY2_HAECO		6	0		0	2	MASCOT		T
	R20191101644_50_TIAN,22811	R.KDILRSK.L	859.536	0.00632	2	1	23.16	0	0.00725	0|0	tr|W6NEY2|W6NEY2_HAECO		9.99	2		0	2	MASCOT		T
$24-1	tr|W6NLD0|W6NLD0_HAECO Putative eukaryotic translation initiation OS=Haemonchus contortus OX=6289 GN=HCOI_01848600 PE=4 SV=1	2	2	0.0189	68152.9	9.75
$24-2	tr|W6NHT8|W6NHT8_HAECO Eukaryotic translation initiation factor 3 subunit A (Fragment) OS=Haemonchus contortus OX=6289 GN=HCOI_01096500 PE=3 SV=1	2	2	0.0142	90131	8.95
	R20191101644_50_TIAN,4913	R.KIEYYK.E	843.461	-0.00768	2	1	24.43	0	0.0269	0|0	tr|W6NLD0|W6NLD0_HAECO/tr|W6NHT8|W6NHT8_HAECO		8.43	1		0	2	MASCOT		T
	R20191101644_50_TIAN,4176	R.LEDIR.E	645.357	-0.00073	2	1	23.24	0	0.0273	0|0	tr|W6NLD0|W6NLD0_HAECO/tr|W6NHT8|W6NHT8_HAECO		4.37	0		0	2	MASCOT		T
$25-1	tr|W6NQF7|W6NQF7_HAECO Ribosomal protein S5 domain containing protein OS=Haemonchus contortus OX=6289 GN=HCOI_00928000 PE=3 SV=1	2	2	0.0824	28527.5	10.1
	R20191101644_50_TIAN,10844	R.GTGIVSAPVPK.K	1025.6	0.00112	2	1	22.3	0	0.00559	0|0	tr|W6NQF7|W6NQF7_HAECO		8.75	0		0	2	MASCOT		T
	R20191101644_50_TIAN,25575	R.TYSYLTPDLWK.E	1386.69	6e-05	2	1	23.3	0	0.00655	0|0	tr|W6NQF7|W6NQF7_HAECO		5.5	0		0	2	MASCOT		T
$26-1	tr|W6NWW7|W6NWW7_HAECO Spectrin repeat and Src homology-3 domain containing protein (Fragment) OS=Haemonchus contortus OX=6289 GN=HCOI_01792500 PE=4 SV=1	2	2	0.0157	110887	5.61
	R20191101644_50_TIAN,3927	K.LAQLR.D	600.383	-0.00029	2	1	28.48	0	0.00227	0|0	tr|W6NWW7|W6NWW7_HAECO		9.75	0		0	2	MASCOT		T
	R20191101644_50_TIAN,26124	R.DLIGVQNLIK.K	1112.67	-0.00263	2	1	43.09	0	4.42e-05	0|0	tr|W6NWW7|W6NWW7_HAECO		5.84	0		0	2	MASCOT		T
$27-1	tr|W6NX95|W6NX95_HAECO OBG-type G domain-containing protein (Fragment) OS=Haemonchus contortus OX=6289 GN=HCOI_00688500 PE=4 SV=1	2	2	0.0571	28158	5.33
	R20191101644_50_TIAN,8843	K.EWIDK.N	690.346	-0.00122	2	1	23.61	0	0.0161	0|0	tr|W6NX95|W6NX95_HAECO		4.37	0		0	2	MASCOT		T
	R20191101644_50_TIAN,22868	K.GFIMAEVMK.V	1025.52	0.0017	2	1	21.96	0	0.0283	0|0	tr|W6NX95|W6NX95_HAECO		6	0		0	2	MASCOT		T
$28-1	tr|W6NDG1|W6NDG1_HAECO Bardet-Biedl syndrome 1 protein isoform 2 OS=Haemonchus contortus OX=6289 GN=HCOI_01386400 PE=4 SV=1	7	1	0.0335	26387.2	6.2
	R20191101644_50_TIAN,16698	R.DGQIFSIK.R	907.488	-0.00145	2	1	21.43	0	0.0183	0|0	tr|W6NDG1|W6NDG1_HAECO		5.84	0		0	2	MASCOT		T
	R20191101644_50_TIAN,17628	R.DGQIFSIK.R	907.488	-0.00175	2	1	21.19	0	0.0194	0|0	tr|W6NDG1|W6NDG1_HAECO		5.84	0		0	2	MASCOT		T
	R20191101644_50_TIAN,17924	R.DGQIFSIK.R	907.488	-0.00085	2	1	21.19	0	0.0194	0|0	tr|W6NDG1|W6NDG1_HAECO		5.84	0		0	2	MASCOT		T
	R20191101644_50_TIAN,18525	R.DGQIFSIK.R	907.488	-0.00057	2	1	23.22	0	0.0121	0|0	tr|W6NDG1|W6NDG1_HAECO		5.84	0		0	2	MASCOT		T
	R20191101644_50_TIAN,20942	R.DGQIFSIK.R	907.488	-0.00093	2	1	28.4	0	0.00369	0|0	tr|W6NDG1|W6NDG1_HAECO		5.84	0		0	2	MASCOT		T
	R20191101644_50_TIAN,21421	R.DGQIFSIK.R	907.488	-0.00177	2	1	20.57	0	0.0452	0|0	tr|W6NDG1|W6NDG1_HAECO		5.84	0		0	2	MASCOT		T
	R20191101644_50_TIAN,23023	R.DGQIFSIK.R	907.488	-0.00137	2	1	26	0	0.0128	0|0	tr|W6NDG1|W6NDG1_HAECO		5.84	0		0	2	MASCOT		T
$29-1	tr|W6NH30|W6NH30_HAECO Ras domain containing protein (Fragment) OS=Haemonchus contortus OX=6289 GN=HCOI_01912000 PE=4 SV=1	3	1	0.0618	20197.7	5.26
	R20191101644_50_TIAN,17036	K.LQIWDTAGQER.F	1316.66	-0.00227	2	1	49.92	0	1.88e-05	0|0	tr|W6NH30|W6NH30_HAECO		4.37	0		0	2	MASCOT		T
	R20191101644_50_TIAN,17151	K.LQIWDTAGQER.F	1316.66	-0.00141	3	1	30.95	0	0.00149	0|0	tr|W6NH30|W6NH30_HAECO		4.37	0		0	2	MASCOT		T
	R20191101644_50_TIAN,18165	K.LQIWDTAGQER.F	1316.66	-0.00313	2	1	54.95	0	5.92e-06	0|0	tr|W6NH30|W6NH30_HAECO		4.37	0		0	2	MASCOT		T
$30-1	tr|W6NBG8|W6NBG8_HAECO Diacylglycerol kinase domain containing protein OS=Haemonchus contortus OX=6289 GN=HCOI_01183900 PE=4 SV=1	2	1	0.0137	40990.9	6.33
	R20191101644_50_TIAN,7773	R.ILNLR.T	628.414	-0.00048	2	1	25.04	0	0.00705	0|0	tr|W6NBG8|W6NBG8_HAECO		9.75	0		0	2	MASCOT		T
	R20191101644_50_TIAN,11763	R.ILNLR.T	628.414	-0.00128	2	1	36.19	0	0.000541	0|0	tr|W6NBG8|W6NBG8_HAECO		9.75	0		0	2	MASCOT		T
$31-1	tr|W6NE28|W6NE28_HAECO Mitogen-activated protein kinase (Fragment) OS=Haemonchus contortus OX=6289 GN=HCOI_01504600 PE=3 SV=1	2	1	0.037	25288.1	8.65
	R20191101644_50_TIAN,15428	K.LADFGLAR.S	862.478	-0.00247	2	1	23.76	0	0.0124	0|0	tr|W6NE28|W6NE28_HAECO		5.84	0		0	2	MASCOT		T
	R20191101644_50_TIAN,16074	K.LADFGLAR.S	862.478	-0.00261	2	1	21.69	0	0.02	0|0	tr|W6NE28|W6NE28_HAECO		5.84	0		0	2	MASCOT		T
$32-1	tr|W6NF32|W6NF32_HAECO Miro and Serine threonine protein kinase-related and Like-Sm ribonucleoprotein domain containing protein (Fragment) OS=Haemonchus contortus OX=6289 GN=HCOI_01031600 PE=4 SV=1	2	1	0.0062	198213	7.55
	R20191101644_50_TIAN,18400	R.LLILGSDGVGK.S	1071.64	-0.00201	2	1	45.07	0	5.29e-05	0|0	tr|W6NF32|W6NF32_HAECO		5.84	0		0	2	MASCOT		T
	R20191101644_50_TIAN,19878	R.LLILGSDGVGK.S	1071.64	-0.00077	2	1	57.61	0	2.86e-06	0|0	tr|W6NF32|W6NF32_HAECO		5.84	0		0	2	MASCOT		T
$33-1	tr|W6NGL8|W6NGL8_HAECO Uncharacterized protein OS=Haemonchus contortus OX=6289 GN=HCOI_01650000 PE=4 SV=1	2	1	0.0291	24157	8.79
	R20191101644_50_TIAN,6120	M.ISLSCR.L	735.382	-0.00055	2	1	33.74	0	0.00194	0|0	tr|W6NGL8|W6NGL8_HAECO		8.25	0		0	2	MASCOT		T
	R20191101644_50_TIAN,6780	M.ISLSCR.L	735.382	-0.00113	2	1	27.4	0	0.00464	0|0	tr|W6NGL8|W6NGL8_HAECO		8.25	0		0	2	MASCOT		T
$34-1	tr|W6NJ91|W6NJ91_HAECO Chaperonin Cpn60 TCP-1 domain containing protein (Fragment) OS=Haemonchus contortus OX=6289 GN=HCOI_01649800 PE=3 SV=1	2	1	0.0427	25597.5	5.91
	R20191101644_50_TIAN,15194	R.SLHDALCVIR.C	1183.63	0.00285	3	1	26.63	0	0.0142	0|0	tr|W6NJ91|W6NJ91_HAECO		6.46	0		0	2	MASCOT		T
	R20191101644_50_TIAN,16065	R.SLHDALCVIR.C	1183.63	-0.00234	3	1	24.19	0	0.00743	0|0	tr|W6NJ91|W6NJ91_HAECO		6.46	0		0	2	MASCOT		T
$35-1	tr|W6NK69|W6NK69_HAECO ABC-1 domain containing protein (Fragment) OS=Haemonchus contortus OX=6289 GN=HCOI_01991700 PE=4 SV=1	2	1	0.0088	64797.6	9.49
	R20191101644_50_TIAN,9478	R.DIFSK.E	609.324	-0.00145	1	1	34.53	0	0.00255	0|0	tr|W6NK69|W6NK69_HAECO		5.84	0		0	2	MASCOT		T
	R20191101644_50_TIAN,9484	R.DIFSK.E	609.324	-0.00028	2	1	25.41	0	0.0105	0|0	tr|W6NK69|W6NK69_HAECO		5.84	0		0	2	MASCOT		T
$36-1	sp|Q4G338|PPIE_HAECO Peptidyl-prolyl cis-trans isomerase E OS=Haemonchus contortus OX=6289 PE=1 SV=1	1	1	0.0185	35630.9	5.55
$36-2	tr|W6NG04|W6NG04_HAECO Peptidyl-prolyl cis-trans isomerase E OS=Haemonchus contortus OX=6289 GN=HCOI_00428700 PE=3 SV=1	1	1	0.0185	35630.9	5.55
$36-3	tr|U6NLT7|U6NLT7_HAECO Peptidyl-prolyl cis-trans isomerase OS=Haemonchus contortus OX=6289 GN=HCOI_00759800 PE=3 SV=1	1	1	0.0351	18536	8.59
	R20191101644_50_TIAN,3125	R.TAENFR.C ! K.TAENFR.A	737.358	0.00106	2	1	31.82	0	0.00174	0|0	sp|Q4G338|PPIE_HAECO/tr|W6NG04|W6NG04_HAECO ! tr|U6NLT7|U6NLT7_HAECO		5.66	0		0	2	MASCOT		T
$37-1	tr|A0A4V1ELK3|A0A4V1ELK3_HAECO Cytochrome c oxidase subunit 2 OS=Haemonchus contortus OX=6289 GN=cox2 PE=3 SV=1	1	1	0.0304	26488.7	4.79
$37-2	tr|B1P8R6|B1P8R6_HAECO Cytochrome c oxidase subunit 2 OS=Haemonchus contortus OX=6289 GN=cox2 PE=3 SV=1	1	1	0.0304	26474.7	4.91
	R20191101644_50_TIAN,8034	R.LLEVDNR.C	858.468	-0.00039	2	1	38.24	0	0.000352	0|0	tr|B1P8R6|B1P8R6_HAECO/tr|A0A4V1ELK3|A0A4V1ELK3_HAECO		4.37	0		0	2	MASCOT		T
$38-1	tr|B8ZX15|B8ZX15_HAECO IF protein (Fragment) OS=Haemonchus contortus OX=6289 GN=if PE=2 SV=1	1	1	0.0556	21036.8	5.15
	R20191101644_50_TIAN,23496	R.VLITTDLLAR.G	1114.68	-0.0015	2	1	64.38	0	2.74e-07	0|0	tr|B8ZX15|B8ZX15_HAECO		5.81	0		0	2	MASCOT		T
$39-1	tr|D0UVJ2|D0UVJ2_HAECO Beta-tubulin isotype 1 (Fragment) OS=Haemonchus contortus OX=6289 PE=4 SV=1	1	1	0.0505	11068.5	4.74
	R20191101644_50_TIAN,8261	-.LLISK.I	573.397	-0.0006	1	1	27.87	0	0.00106	0|0	tr|D0UVJ2|D0UVJ2_HAECO		8.75	0		0	2	MASCOT		T
$40-1	tr|D6MYF2|D6MYF2_HAECO Nicotinic acetylcholine receptor non-alpha subunit 29.4 OS=Haemonchus contortus OX=6289 PE=2 SV=1	1	1	0.012	57536.9	6.17
	R20191101644_50_TIAN,14558	R.LIELYK.T	778.471	0.00056	2	1	23.44	0	0.0043	0|0	tr|D6MYF2|D6MYF2_HAECO		6	0		0	2	MASCOT		T
$41-1	tr|E5LLK2|E5LLK2_HAECO Triosephosphate isomerase OS=Haemonchus contortus OX=6289 GN=TPI PE=2 SV=1	1	1	0.0324	27474.4	8.18
	R20191101644_50_TIAN,19540	K.FFVGGNWK.M	954.483	-0.00098	2	1	24.54	0	0.0051	0|0	tr|E5LLK2|E5LLK2_HAECO		8.75	0		0	2	MASCOT		T
$42-1	tr|E9M4Q7|E9M4Q7_HAECO RIO-1 kinase (Fragment) OS=Haemonchus contortus OX=6289 GN=riok-1 PE=4 SV=1	1	1	0.0102	55422.2	6.69
$42-2	tr|E9M4Q4|E9M4Q4_HAECO RIO-1 kinase OS=Haemonchus contortus OX=6289 GN=riok-1 PE=2 SV=1	1	1	0.0102	55612.4	6.86
	R20191101644_50_TIAN,14887	R.LVLFR.L	647.424	-0.00052	2	1	28.06	0	0.00102	0|0	tr|E9M4Q4|E9M4Q4_HAECO/tr|E9M4Q7|E9M4Q7_HAECO		9.75	0		0	2	MASCOT		T
$43-1	tr|Q6J3P3|Q6J3P3_HAECO Peroxiredoxin OS=Haemonchus contortus OX=6289 PE=2 SV=1	1	1	0.0561	21959.9	6.42
	R20191101644_50_TIAN,19701	R.QITINDLPVGR.S	1225.69	-0.00314	2	1	48.7	0	1.48e-05	0|0	tr|Q6J3P3|Q6J3P3_HAECO		5.84	0		0	2	MASCOT		T
$44-1	tr|Q6T754|Q6T754_HAECO UNC-18 OS=Haemonchus contortus OX=6289 GN=unc-18 PE=2 SV=1	1	1	0.0136	67073.2	6.67
	R20191101644_50_TIAN,19335	R.SQLLIIDR.G	957.573	-0.00143	2	1	33.74	0	0.000719	0|0	tr|Q6T754|Q6T754_HAECO		5.55	0		0	2	MASCOT		T
$45-1	tr|Q86LL7|Q86LL7_HAECO Serotonin receptor protein OS=Haemonchus contortus OX=6289 PE=2 SV=1	1	1	0.0114	49289	9.61
$45-2	tr|W6N8L2|W6N8L2_HAECO Pescadillo homolog OS=Haemonchus contortus OX=6289 GN=HCOI_00096600 PE=3 SV=1	1	1	0.0094	61855.3	9.51
	R20191101644_50_TIAN,14116	R.LCILK.G ! R.LCLLK.E	646.396	0.0031	2	1	20.62	0	0.0273	0|0	tr|W6N8L2|W6N8L2_HAECO ! tr|Q86LL7|Q86LL7_HAECO		8.22	0		0	2	MASCOT		T
$46-1	tr|Q9U5P5|Q9U5P5_HAECO Aminopeptidase OS=Haemonchus contortus OX=6289 GN=h11-2 PE=2 SV=1	1	1	0.0051	110941	6.54
	R20191101644_50_TIAN,10690	K.ELLLR.A	643.414	-0.00102	2	1	36.94	0	0.000587	0|0	tr|Q9U5P5|Q9U5P5_HAECO		6.1	0		0	2	MASCOT		T
$47-1	tr|U5HK48|U5HK48_HAECO Phosphoethanolamine N-methyltransferase 2 OS=Haemonchus contortus OX=6289 PE=1 SV=1	1	1	0.0115	49516.8	5.47
	R20191101644_50_TIAN,9370	R.QDLSK.V	590.314	-0.00249	1	1	22.81	0	0.0584	0|0	tr|U5HK48|U5HK48_HAECO		5.84	0		0	2	MASCOT		T
$48-1	tr|U6NW26|U6NW26_HAECO Protein C50F2.4 OS=Haemonchus contortus OX=6289 GN=HCOI_00054200 PE=4 SV=1	1	1	0.0161	33928.6	9.87
	R20191101644_50_TIAN,3391	R.NQILR.S	643.389	0.001	2	1	24.73	0	0.00858	0|0	tr|U6NW26|U6NW26_HAECO		9.75	0		0	2	MASCOT		T
$49-1	tr|U6NX93|U6NX93_HAECO Aminopeptidase OS=Haemonchus contortus OX=6289 GN=ap-10 PE=2 SV=1	1	1	0.0074	106807	6.5
$49-2	tr|A0A140EQJ8|A0A140EQJ8_HAECO Aminopeptidase OS=Haemonchus contortus OX=6289 GN=ap-9 PE=2 SV=1	1	1	0.0074	106821	6.5
	R20191101644_50_TIAN,7389	K.LTLEDGK.V	775.42	-0.00092	2	1	22.68	0	0.0197	0|0	tr|A0A140EQJ8|A0A140EQJ8_HAECO/tr|U6NX93|U6NX93_HAECO		4.37	0		0	2	MASCOT		T
$50-1	tr|U6NYC0|U6NYC0_HAECO Ras domain containing protein OS=Haemonchus contortus OX=6289 GN=HCOI_01291200 PE=4 SV=1	1	1	0.0573	21629.8	5.97
	R20191101644_50_TIAN,10925	K.LVIVGDGACGK.T	1088.58	-0.00429	2	1	33.76	0	0.00126	0|0	tr|U6NYC0|U6NYC0_HAECO		5.83	0		0	2	MASCOT		T
$51-1	tr|U6PAC8|U6PAC8_HAECO Malic enzyme OS=Haemonchus contortus OX=6289 GN=HCOI_00841300 PE=3 SV=1	1	1	0.008	70938	8.59
	R20191101644_50_TIAN,7599	M.LTLLR.H	615.419	-0.00092	2	1	22.31	0	0.00999	0|0	tr|U6PAC8|U6PAC8_HAECO		9.75	0		0	2	MASCOT		T
$52-1	tr|U6PLR8|U6PLR8_HAECO Uncharacterized protein OS=Haemonchus contortus OX=6289 GN=HCOI_00153500 PE=4 SV=1	1	1	0.0709	16002.4	9.64
	R20191101644_50_TIAN,13562	-.M*GTLM*VTGIR.L	1110.56	-0.01734	2	1	31.09	0	0.00148	0|0	tr|U6PLR8|U6PLR8_HAECO		9.5	0	15.994919 Oxidation (M)	0	2	MASCOT		T
$53-1	tr|U6PV93|U6PV93_HAECO Outer mitochondrial membrane transport complex protein domain containing protein OS=Haemonchus contortus OX=6289 GN=HCOI_01648500 PE=4 SV=1	1	1	0.0426	29616.8	6.44
	R20191101644_50_TIAN,27328	R.AHM*SLIDVLLR.N	1283.71	-0.00236	3	1	21.2	0	0.0114	0|0	tr|U6PV93|U6PV93_HAECO		6.79	0	15.994919 Oxidation (M)	0	2	MASCOT		T
$54-1	tr|U6PYU5|U6PYU5_HAECO Protein C56G2.3 OS=Haemonchus contortus OX=6289 GN=HCOI_00201900 PE=4 SV=1	1	1	0.0117	49895.3	9.51
	R20191101644_50_TIAN,9378	R.LPLER.Y	627.382	-0.00071	2	1	22.85	0	0.00804	0|0	tr|U6PYU5|U6PYU5_HAECO		6	0		0	2	MASCOT		T
$55-1	tr|V5J227|V5J227_HAECO p-glycoprotein 10 (Fragment) OS=Haemonchus contortus OX=6289 PE=2 SV=1	1	1	0.0093	59530.9	8.68
$55-2	tr|E5FYM2|E5FYM2_HAECO ABC transporter pgp-10 (Fragment) OS=Haemonchus contortus OX=6289 PE=2 SV=1	1	1	0.0365	15618.6	8.92
	R20191101644_50_TIAN,12538	R.SIMFR.K	653.344	-0.00099	2	1	25.75	0	0.0109	0|0	tr|E5FYM2|E5FYM2_HAECO/tr|V5J227|V5J227_HAECO		9.47	0		0	2	MASCOT		T
$56-1	tr|W6N9J3|W6N9J3_HAECO Bromodomain transcription factor domain containing protein OS=Haemonchus contortus OX=6289 GN=HCOI_00096300 PE=4 SV=1	1	1	0.0116	57946.2	6.7
	R20191101644_50_TIAN,4866	R.NKVTAK.G	660.404	0.01096	2	1	21.88	0	0.0175	0|0	tr|W6N9J3|W6N9J3_HAECO		10	1		0	2	MASCOT		T
$57-1	tr|W6NA21|W6NA21_HAECO DNA polymerase alpha epsilon domain containing protein OS=Haemonchus contortus OX=6289 GN=HCOI_00271500 PE=4 SV=1	1	1	0.0652	10578	4.72
	R20191101644_50_TIAN,17352	-.MKLILR.W	773.507	-0.00779	2	1	28.05	0	0.000705	0|0	tr|W6NA21|W6NA21_HAECO		11	1		0	2	MASCOT		T
$58-1	tr|W6NAL3|W6NAL3_HAECO Major sperm protein OS=Haemonchus contortus OX=6289 GN=HCOI_00466100 PE=4 SV=1	1	1	0.0357	13847.5	5.26
$58-2	tr|W6NE27|W6NE27_HAECO Inner centromere protein domain containing protein OS=Haemonchus contortus OX=6289 GN=HCOI_01689200 PE=4 SV=1	1	1	0.0054	106347	9.27
	R20191101644_50_TIAN,4495	R.LEITR.E ! K.LEITR.L	631.377	-0.00053	2	1	26.06	0	0.0176	0|0	tr|W6NE27|W6NE27_HAECO ! tr|W6NAL3|W6NAL3_HAECO		6	0		0	2	MASCOT		T
$59-1	tr|W6NAV5|W6NAV5_HAECO Protein K08F8.5, isoform b OS=Haemonchus contortus OX=6289 GN=HCOI_00944200 PE=4 SV=1	1	1	0.0162	41598.1	8.21
	R20191101644_50_TIAN,5081	K.QGGDLK.N	617.325	0.01131	1	1	28.42	0	0.0101	0|0	tr|W6NAV5|W6NAV5_HAECO		5.84	0		0	2	MASCOT		T
$60-1	tr|W6NAX3|W6NAX3_HAECO ATPase domain containing protein OS=Haemonchus contortus OX=6289 GN=HCOI_00713300 PE=3 SV=1	1	1	0.0106	61532.9	5.17
	R20191101644_50_TIAN,12613	R.ALMELR.G	732.407	-0.00095	2	1	29.36	0	0.00301	0|0	tr|W6NAX3|W6NAX3_HAECO		6.05	0		0	2	MASCOT		T
$61-1	tr|W6NB25|W6NB25_HAECO RNA-processing protein domain containing protein OS=Haemonchus contortus OX=6289 GN=HCOI_01001700 PE=4 SV=1	1	1	0.0057	102747	5.95
	R20191101644_50_TIAN,7843	R.ILDLR.I	629.398	-0.00086	2	1	25.26	0	0.0147	0|0	tr|W6NB25|W6NB25_HAECO		5.84	0		0	2	MASCOT		T
$62-1	tr|W6NB31|W6NB31_HAECO HTH cro/C1-type domain-containing protein OS=Haemonchus contortus OX=6289 GN=HCOI_00806600 PE=4 SV=1	1	1	0.0568	10090.6	9.82
$62-2	tr|W6NDY7|W6NDY7_HAECO Uncharacterized protein OS=Haemonchus contortus OX=6289 GN=HCOI_00026000 PE=4 SV=1	1	1	0.0505	11286.6	6.83
$62-3	tr|W6NEX1|W6NEX1_HAECO Uncharacterized protein OS=Haemonchus contortus OX=6289 GN=HCOI_01005500 PE=4 SV=1	1	1	0.0154	36120.4	7.7
$62-4	tr|W6NF36|W6NF36_HAECO Uncharacterized protein OS=Haemonchus contortus OX=6289 GN=HCOI_01038600 PE=4 SV=1	1	1	0.0291	20129.8	9.83
$62-5	tr|W6NE76|W6NE76_HAECO Uncharacterized protein OS=Haemonchus contortus OX=6289 GN=HCOI_01678900 PE=4 SV=1	1	1	0.042	13732.5	7.87
	R20191101644_50_TIAN,10883	R.MAERR.D ! -.MAERR.T	662.34	-0.00402	2	1	24.62	0	0.0117	0|0	tr|W6NB31|W6NB31_HAECO/tr|W6NF36|W6NF36_HAECO/tr|W6NEX1|W6NEX1_HAECO/tr|W6NE76|W6NE76_HAECO ! tr|W6NDY7|W6NDY7_HAECO		9.35	1		0	2	MASCOT		T
$63-1	tr|W6NBA3|W6NBA3_HAECO DNA RNA helicase domain containing protein OS=Haemonchus contortus OX=6289 GN=HCOI_00688100 PE=4 SV=1	1	1	0.0152	37972.6	4.92
	R20191101644_50_TIAN,12636	K.LFLEK.F	649.392	-0.00102	2	1	22	0	0.0082	0|0	tr|W6NBA3|W6NBA3_HAECO		6	0		0	2	MASCOT		T
$64-1	tr|W6NBF6|W6NBF6_HAECO Cytoplasmic intermediate filament (IF) protein (Fragment) OS=Haemonchus contortus OX=6289 GN=HCOI_00917800 PE=4 SV=1	1	1	0.0382	15282.1	7.79
	R20191101644_50_TIAN,16708	R.IDFIR.L	663.382	-0.00084	2	1	20.1	0	0.0107	0|0	tr|W6NBF6|W6NBF6_HAECO		5.84	0		0	2	MASCOT		T
$65-1	tr|W6NBK6|W6NBK6_HAECO PDZ and LIM domain protein Zasp OS=Haemonchus contortus OX=6289 GN=HCOI_00950500 PE=4 SV=1	1	1	0.0113	48161.6	8.3
	R20191101644_50_TIAN,3385	K.LLETR.G	631.377	0.00093	2	1	23.47	0	0.0319	0|0	tr|W6NBK6|W6NBK6_HAECO		6	0		0	2	MASCOT		T
$66-1	tr|W6NBM1|W6NBM1_HAECO Extracellular ligand-binding receptor domain containing protein OS=Haemonchus contortus OX=6289 GN=HCOI_00965600 PE=4 SV=1	1	1	0.0323	23996.1	6.31
	R20191101644_50_TIAN,5176	R.ALNGALK.T	686.42	0.0002	2	1	24.53	0	0.0125	0|0	tr|W6NBM1|W6NBM1_HAECO		8.8	0		0	2	MASCOT		T
$67-1	tr|W6NBQ5|W6NBQ5_HAECO C. briggsae CBR-SAX-2 protein (Fragment) OS=Haemonchus contortus OX=6289 GN=HCOI_00996100 PE=4 SV=1	1	1	0.0064	88188.1	8.48
	R20191101644_50_TIAN,17451	K.LDLFR.T	663.382	5e-05	2	1	35.7	0	0.000296	0|0	tr|W6NBQ5|W6NBQ5_HAECO		5.84	0		0	2	MASCOT		T
$68-1	tr|W6NBR8|W6NBR8_HAECO Peptidase aspartic and Ubiquitin-associated translation elongation factor EF1B domain containing protein OS=Haemonchus contortus OX=6289 GN=HCOI_00815400 PE=4 SV=1	1	1	0.0145	45810.9	5.48
	R20191101644_50_TIAN,11643	R.ITELIK.S	716.455	-0.00068	2	1	35.49	0	0.000424	0|0	tr|W6NBR8|W6NBR8_HAECO		6	0		0	2	MASCOT		T
$69-1	tr|W6NBT0|W6NBT0_HAECO ABC transporter domain-containing protein (Fragment) OS=Haemonchus contortus OX=6289 GN=HCOI_02083200 PE=4 SV=1	1	1	0.0202	38343.9	6.72
	R20191101644_50_TIAN,6991	R.QNITLGK.R	773.452	0.01064	2	1	24.63	0	0.0146	0|0	tr|W6NBT0|W6NBT0_HAECO		8.75	0		0	2	MASCOT		T
$70-1	tr|W6NC30|W6NC30_HAECO Pleckstrin homology domain containing protein (Fragment) OS=Haemonchus contortus OX=6289 GN=HCOI_01577400 PE=4 SV=1	1	1	0.0059	94184.9	6.45
	R20191101644_50_TIAN,12405	R.LELLR.C	643.414	-0.00018	2	1	22.27	0	0.0163	0|0	tr|W6NC30|W6NC30_HAECO		6	0		0	2	MASCOT		T
$71-1	tr|W6NC67|W6NC67_HAECO Ribosomal protein L6 domain containing protein OS=Haemonchus contortus OX=6289 GN=HCOI_00096700 PE=4 SV=1	1	1	0.0532	21437.5	9.99
	R20191101644_50_TIAN,19624	K.FLDGIYVSEK.T	1170.6	-0.00336	2	1	38.45	0	0.000264	0|0	tr|W6NC67|W6NC67_HAECO		4.37	0		0	2	MASCOT		T
$72-1	tr|W6NC97|W6NC97_HAECO Dehydrogenase domain containing protein OS=Haemonchus contortus OX=6289 GN=HCOI_01276200 PE=4 SV=1	1	1	0.0123	54901.6	5.82
	R20191101644_50_TIAN,8834	K.LMESFK.A	754.38	-0.00075	2	1	36.62	0	0.000348	0|0	tr|W6NC97|W6NC97_HAECO		6	0		0	2	MASCOT		T
$73-1	tr|W6NCC8|W6NCC8_HAECO Uncharacterized protein OS=Haemonchus contortus OX=6289 GN=HCOI_00997900 PE=4 SV=1	1	1	0.0113	61010.1	9.54
	R20191101644_50_TIAN,5965	R.NVVVAK.T	629.398	-0.00108	2	1	26.03	0	0.00686	0|0	tr|W6NCC8|W6NCC8_HAECO		8.75	0		0	2	MASCOT		T
$74-1	tr|W6NCE7|W6NCE7_HAECO Telomerase activating protein Est1 domain containing protein OS=Haemonchus contortus OX=6289 GN=HCOI_02167500 PE=4 SV=1	1	1	0.0066	153927	8.45
	R20191101644_50_TIAN,2349	R.EIAKNQGPK.M	984.547	0.00339	2	1	21.22	0	0.00642	0|0	tr|W6NCE7|W6NCE7_HAECO		8.69	1		0	2	MASCOT		T
$75-1	tr|W6NCH1|W6NCH1_HAECO Midasin OS=Haemonchus contortus OX=6289 GN=HCOI_01031700 PE=4 SV=1	1	1	0.0063	159674	4.49
	R20191101644_50_TIAN,11922	R.KAQGLDQEK.L	1016.54	-0.00127	2	1	21.2	0	0.022	0|0	tr|W6NCH1|W6NCH1_HAECO		6.07	1		0	2	MASCOT		T
$76-1	tr|W6NCL0|W6NCL0_HAECO Phosphotransferase OS=Haemonchus contortus OX=6289 GN=HCOI_01077000 PE=3 SV=1	1	1	0.0117	46982.8	8.57
$76-2	tr|Q9XZV9|Q9XZV9_HAECO Phosphotransferase OS=Haemonchus contortus OX=6289 PE=2 SV=1	1	1	0.0103	53267.7	4.81
	R20191101644_50_TIAN,12081	R.VLLIR.L	613.44	-0.00098	2	1	43.24	0	1.19e-05	0|0	tr|W6NCL0|W6NCL0_HAECO/tr|Q9XZV9|Q9XZV9_HAECO		9.72	0		0	2	MASCOT		T
$77-1	tr|W6NCL5|W6NCL5_HAECO Protein ZK1055.6, isoform b (Fragment) OS=Haemonchus contortus OX=6289 GN=HCOI_00284000 PE=4 SV=1	1	1	0.0081	68625.6	7.76
	R20191101644_50_TIAN,3497	K.EQIPR.S	642.357	9e-05	2	1	23.39	0	0.00183	0|0	tr|W6NCL5|W6NCL5_HAECO		6.1	0		0	2	MASCOT		T
$78-1	tr|W6NCT1|W6NCT1_HAECO Golgi SNAP receptor complex member 1 OS=Haemonchus contortus OX=6289 GN=HCOI_01283400 PE=3 SV=1	1	1	0.0255	26666.2	9.28
	R20191101644_50_TIAN,5574	R.MDTLAK.K	678.349	-0.00063	2	1	22.97	0	0.0111	0|0	tr|W6NCT1|W6NCT1_HAECO		5.59	0		0	2	MASCOT		T
$79-1	tr|W6NCV3|W6NCV3_HAECO RED domain containing protein OS=Haemonchus contortus OX=6289 GN=HCOI_01058400 PE=4 SV=1	1	1	0.0118	59719.8	8.74
	R20191101644_50_TIAN,4444	K.LLTAPK.K	642.418	-0.00085	2	1	20.27	0	0.00799	0|0	tr|W6NCV3|W6NCV3_HAECO		8.75	0		0	2	MASCOT		T
$80-1	tr|W6NCX9|W6NCX9_HAECO 7TM GPCR domain containing protein OS=Haemonchus contortus OX=6289 GN=HCOI_01142100 PE=3 SV=1	1	1	0.0197	40233.9	9.37
	R20191101644_50_TIAN,3585	R.SVGDM*AK.T	723.334	0.00376	2	1	29.41	0	0.00126	0|0	tr|W6NCX9|W6NCX9_HAECO		5.55	0	15.994919 Oxidation (M)	0	2	MASCOT		T
$81-1	tr|W6NCZ0|W6NCZ0_HAECO Leucine-rich repeat and Immunoglobulin I-set and Haem peroxidase domain containing protein OS=Haemonchus contortus OX=6289 GN=HCOI_01481400 PE=4 SV=1	1	1	0.0055	142542	6.88
	R20191101644_50_TIAN,16525	R.LISLDLR.H	829.514	-0.00175	2	1	22.61	0	0.0126	0|0	tr|W6NCZ0|W6NCZ0_HAECO		5.84	0		0	2	MASCOT		T
$82-1	tr|W6ND09|W6ND09_HAECO Basic leucine zipper domain containing protein OS=Haemonchus contortus OX=6289 GN=HCOI_00530900 PE=4 SV=1	1	1	0.013	43801.2	5.2
	R20191101644_50_TIAN,8417	R.NIFLK.K	634.392	-0.00087	2	1	20.9	0	0.0106	0|0	tr|W6ND09|W6ND09_HAECO		8.75	0		0	2	MASCOT		T
$83-1	tr|W6ND19|W6ND19_HAECO WD40 repeat domain containing protein OS=Haemonchus contortus OX=6289 GN=HCOI_00542600 PE=4 SV=1	1	1	0.0181	50255.4	4.98
	R20191101644_50_TIAN,24005	K.TVALWDLR.N	973.547	-0.00119	2	1	24.18	0	0.0199	0|0	tr|W6ND19|W6ND19_HAECO		5.5	0		0	2	MASCOT		T
$84-1	tr|W6NDL0|W6NDL0_HAECO Sulfatase domain containing protein OS=Haemonchus contortus OX=6289 GN=HCOI_02173200 PE=4 SV=1	1	1	0.0082	71679.5	9.11
	R20191101644_50_TIAN,9479	K.NFSIR.E	636.346	0.00065	2	1	36.42	0	0.000479	0|0	tr|W6NDL0|W6NDL0_HAECO		9.75	0		0	2	MASCOT		T
$85-1	tr|W6NDN2|W6NDN2_HAECO Uso1 p115 like vesicle tethering protein domain containing protein (Fragment) OS=Haemonchus contortus OX=6289 GN=HCOI_00714300 PE=4 SV=1	1	1	0.0329	35087.8	5.33
$85-2	tr|W6NG61|W6NG61_HAECO Uso1 p115 like vesicle tethering protein domain containing protein OS=Haemonchus contortus OX=6289 GN=HCOI_01011200 PE=4 SV=1	1	1	0.0179	63473.5	5.18
	R20191101644_50_TIAN,11349	K.QASDKSELER.E	1162.57	0.01958	2	1	22.81	0	0.00942	0|0	tr|W6NG61|W6NG61_HAECO/tr|W6NDN2|W6NDN2_HAECO		4.68	1		0	2	MASCOT		T
$86-1	tr|W6NDT0|W6NDT0_HAECO Leucine-rich repeat and 7TM GPCR domain containing protein OS=Haemonchus contortus OX=6289 GN=HCOI_01105800 PE=4 SV=1	1	1	0.0072	109688	8.77
	R20191101644_50_TIAN,18457	K.MQSLILR.D	860.502	-0.00081	2	1	23.97	0	0.0102	0|0	tr|W6NDT0|W6NDT0_HAECO		9.5	0		0	2	MASCOT		T
$87-1	tr|W6NDZ3|W6NDZ3_HAECO Major sperm protein OS=Haemonchus contortus OX=6289 GN=HCOI_01343500 PE=3 SV=1	1	1	0.0228	49016.9	9.61
	R20191101644_50_TIAN,5775	K.GSAITGPVAK.E	900.515	0.001	2	1	22.26	0	0.0157	0|0	tr|W6NDZ3|W6NDZ3_HAECO		8.75	0		0	2	MASCOT		T
$88-1	tr|W6NE31|W6NE31_HAECO Uncharacterized protein OS=Haemonchus contortus OX=6289 GN=HCOI_01689700 PE=4 SV=1	1	1	0.016	42559.3	5.27
	R20191101644_50_TIAN,4001	K.VGQLVR.S	671.42	-0.00014	2	1	21.26	0	0.0153	0|0	tr|W6NE31|W6NE31_HAECO		9.72	0		0	2	MASCOT		T
$89-1	tr|W6NE94|W6NE94_HAECO A disintegrin and metalloproteinase with OS=Haemonchus contortus OX=6289 GN=HCOI_01520500 PE=4 SV=1	1	1	0.0921	8594.74	9.56
	R20191101644_50_TIAN,12806	M.ANNKNYK.L	851.437	-0.0158	2	1	22.72	0	0.00935	0|0	tr|W6NE94|W6NE94_HAECO		9.7	1		0	2	MASCOT		T
$90-1	tr|W6NED4|W6NED4_HAECO Dmoj\GI14771-PA (Fragment) OS=Haemonchus contortus OX=6289 GN=HCOI_01529400 PE=4 SV=1	1	1	0.0162	35284.9	9.66
	R20191101644_50_TIAN,8528	R.LILSR.K	601.403	-0.00037	2	1	23.49	0	0.0161	0|0	tr|W6NED4|W6NED4_HAECO		9.75	0		0	2	MASCOT		T
$91-1	tr|W6NEL5|W6NEL5_HAECO Aldo keto reductase domain containing protein OS=Haemonchus contortus OX=6289 GN=HCOI_00043600 PE=4 SV=1	1	1	0.0253	36260.5	8.94
	R20191101644_50_TIAN,15785	K.SPAQILLR.Y	897.552	-0.00212	2	1	20.71	0	0.00977	0|0	tr|W6NEL5|W6NEL5_HAECO		9.47	0		0	2	MASCOT		T
$92-1	tr|W6NEN2|W6NEN2_HAECO GRP1 binding protein OS=Haemonchus contortus OX=6289 GN=HCOI_01572400 PE=4 SV=1	1	1	0.0115	47805.6	9.48
	R20191101644_50_TIAN,5652	R.IIVQR.S	628.414	-0.00052	2	1	20.99	0	0.0179	0|0	tr|W6NEN2|W6NEN2_HAECO		9.75	0		0	2	MASCOT		T
$93-1	tr|W6NER4|W6NER4_HAECO CBN-RDE-1 protein (Fragment) OS=Haemonchus contortus OX=6289 GN=HCOI_02185400 PE=4 SV=1	1	1	0.0135	42948.7	9.11
	R20191101644_50_TIAN,18579	K.GARGK.I	488.294	0.00844	1	1	22.02	0	0.0625	0|0	tr|W6NER4|W6NER4_HAECO		11	1		0	2	MASCOT		T
$94-1	tr|W6NES8|W6NES8_HAECO Uncharacterized protein K02A2.6-like OS=Haemonchus contortus OX=6289 GN=HCOI_01602700 PE=4 SV=1	1	1	0.0294	27167.4	8.97
	R20191101644_50_TIAN,7136	K.LEEM*VLK.G	877.47	-0.00042	2	1	22.91	0	0.0258	0|0	tr|W6NES8|W6NES8_HAECO		4.53	0	15.994919 Oxidation (M)	0	2	MASCOT		T
$95-1	tr|W6NET3|W6NET3_HAECO WD40 repeat domain containing protein (Fragment) OS=Haemonchus contortus OX=6289 GN=HCOI_01482300 PE=4 SV=1	1	1	0.0112	50995.2	8.58
	R20191101644_50_TIAN,12508	K.LWDVR.S	688.378	-0.00064	2	1	22.9	0	0.02	0|0	tr|W6NET3|W6NET3_HAECO		5.84	0		0	2	MASCOT		T
$96-1	tr|W6NEW1|W6NEW1_HAECO Tenascin-like OS=Haemonchus contortus OX=6289 GN=HCOI_01619000 PE=4 SV=1	1	1	0.0237	28842	8.7
	R20191101644_50_TIAN,2953	K.TNQQVR.R	745.395	0.0124	2	1	22.34	0	0.0324	0|0	tr|W6NEW1|W6NEW1_HAECO		9.41	0		0	2	MASCOT		T
$97-1	tr|W6NF31|W6NF31_HAECO CBN-NSY-1 protein OS=Haemonchus contortus OX=6289 GN=HCOI_01656800 PE=4 SV=1	1	1	0.0146	38535.3	5.63
	R20191101644_50_TIAN,13212	R.EFLLK.K	649.392	-0.00112	2	1	36.13	0	0.000317	0|0	tr|W6NF31|W6NF31_HAECO		6.1	0		0	2	MASCOT		T
$98-1	tr|W6NFF6|W6NFF6_HAECO Dbl homology (DH) domain containing protein (Fragment) OS=Haemonchus contortus OX=6289 GN=HCOI_01700700 PE=4 SV=1	1	1	0.0062	89762.8	9.18
	R20191101644_50_TIAN,4160	R.LIEPR.K	627.382	-0.00039	2	1	24.5	0	0.00302	0|0	tr|W6NFF6|W6NFF6_HAECO		6	0		0	2	MASCOT		T
$99-1	tr|W6NFI6|W6NFI6_HAECO Reverse transcriptase family member OS=Haemonchus contortus OX=6289 GN=HCOI_01642400 PE=4 SV=1	1	1	0.0826	13079.4	5.93
	R20191101644_50_TIAN,6051	R.KGPELSLPGK.-	1025.6	0.00023	2	1	27.7	0	0.00399	0|0	tr|W6NFI6|W6NFI6_HAECO		8.59	1		0	2	MASCOT		T
$100-1	tr|W6NFW7|W6NFW7_HAECO Uncharacterized protein OS=Haemonchus contortus OX=6289 GN=HCOI_01739000 PE=4 SV=1	1	1	0.0183	38280.8	10.03
	R20191101644_50_TIAN,6309	K.VLISAK.T	630.418	-5e-05	2	1	27	0	0.00449	0|0	tr|W6NFW7|W6NFW7_HAECO		8.72	0		0	2	MASCOT		T
$101-1	tr|W6NFY6|W6NFY6_HAECO Actin-binding FH2 domain containing protein (Fragment) OS=Haemonchus contortus OX=6289 GN=HCOI_01230100 PE=4 SV=1	1	1	0.0066	84821.7	5.79
	R20191101644_50_TIAN,5477	R.NMFAK.E	610.302	-0.00188	1	1	21.71	0	0.0368	0|0	tr|W6NFY6|W6NFY6_HAECO		8.75	0		0	2	MASCOT		T
$102-1	tr|W6NG19|W6NG19_HAECO Nematode cuticle collagen and Collagen triple helix repeat domain containing protein OS=Haemonchus contortus OX=6289 GN=HCOI_01475700 PE=4 SV=1	1	1	0.0173	34853	5.7
	R20191101644_50_TIAN,5925	M.LLEAGR.V	658.388	-0.0013	2	1	23.49	0	0.0143	0|0	tr|W6NG19|W6NG19_HAECO		6	0		0	2	MASCOT		T
$103-1	tr|W6NH01|W6NH01_HAECO NADH:ubiquinone oxidoreductase domain containing protein OS=Haemonchus contortus OX=6289 GN=HCOI_01687400 PE=3 SV=1	1	1	0.0231	30186.1	8.43
	R20191101644_50_TIAN,9389	M.LPVVVR.Q	682.461	-0.0007	2	1	26.21	0	0.000239	0|0	tr|W6NH01|W6NH01_HAECO		9.75	0		0	2	MASCOT		T
$104-1	tr|W6NH26|W6NH26_HAECO Zinc finger domain containing protein OS=Haemonchus contortus OX=6289 GN=HCOI_01909600 PE=4 SV=1	1	1	0.0067	84220.3	10.02
$104-2	tr|W6NMG7|W6NMG7_HAECO Zinc finger domain containing protein (Fragment) OS=Haemonchus contortus OX=6289 GN=HCOI_01995500 PE=4 SV=1	1	1	0.0069	82174.9	9.94
	R20191101644_50_TIAN,3418	K.LVNER.N	630.357	0.00041	2	1	24.81	0	0.0155	0|0	tr|W6NMG7|W6NMG7_HAECO/tr|W6NH26|W6NH26_HAECO		6	0		0	2	MASCOT		T
$105-1	tr|W6NH93|W6NH93_HAECO Cleavage polyadenylation specificity factor domain containing protein OS=Haemonchus contortus OX=6289 GN=HCOI_01422900 PE=4 SV=1	1	1	0.006	91913.9	5.06
	R20191101644_50_TIAN,4965	R.IETIR.L	631.377	-0.00059	2	1	24.9	0	0.0285	0|0	tr|W6NH93|W6NH93_HAECO		6	0		0	2	MASCOT		T
$106-1	tr|W6NHI3|W6NHI3_HAECO DUF1758 domain-containing protein OS=Haemonchus contortus OX=6289 GN=HCOI_01734100 PE=4 SV=1	1	1	0.009	88130.6	8.68
$106-2	tr|W6NEX5|W6NEX5_HAECO Uncharacterized protein OS=Haemonchus contortus OX=6289 GN=HCOI_00335000 PE=4 SV=1	1	1	0.0493	15826.8	5.39
$106-3	tr|W6NBL0|W6NBL0_HAECO Uncharacterized protein OS=Haemonchus contortus OX=6289 GN=HCOI_00334900 PE=4 SV=1	1	1	0.0268	29521.2	5.81
	R20191101644_50_TIAN,7507	M.STLLSTK.K	749.44	-0.00079	2	1	30.44	0	0.0151	0|0	tr|W6NHI3|W6NHI3_HAECO/tr|W6NBL0|W6NBL0_HAECO/tr|W6NEX5|W6NEX5_HAECO		8.47	0		0	2	MASCOT		T
$107-1	tr|W6NHN1|W6NHN1_HAECO Density-regulated protein OS=Haemonchus contortus OX=6289 GN=HCOI_01765400 PE=3 SV=1	1	1	0.0408	16392.5	6.62
	R20191101644_50_TIAN,8615	K.SVTVIR.G	674.42	-0.00059	2	1	21.92	0	0.0122	0|0	tr|W6NHN1|W6NHN1_HAECO		9.47	0		0	2	MASCOT		T
$108-1	tr|W6NHT2|W6NHT2_HAECO Peptidase A2A and RNA-directed DNA polymerase (Reverse transcriptase) domain containing protein (Fragment) OS=Haemonchus contortus OX=6289 GN=HCOI_02044200 PE=4 SV=1	1	1	0.0073	77280.3	9.2
$108-2	tr|W6NBQ2|W6NBQ2_HAECO RNA-directed DNA polymerase (Reverse transcriptase) domain containing protein OS=Haemonchus contortus OX=6289 GN=HCOI_00806500 PE=4 SV=1	1	1	0.0076	73951.1	8.76
$108-3	tr|W6NAZ8|W6NAZ8_HAECO Gag-Pol polyprotein OS=Haemonchus contortus OX=6289 GN=HCOI_00605000 PE=4 SV=1	1	1	0.0222	25041.6	8.68
	R20191101644_50_TIAN,3049	K.MPAPK.D	543.296	0.00041	1	1	22.49	0	0.0228	0|0	tr|W6NHT2|W6NHT2_HAECO/tr|W6NAZ8|W6NAZ8_HAECO/tr|W6NBQ2|W6NBQ2_HAECO		8.5	0		0	2	MASCOT		T
$109-1	tr|W6NI07|W6NI07_HAECO Guanylate cyclase (Fragment) OS=Haemonchus contortus OX=6289 GN=HCOI_01553100 PE=4 SV=1	1	1	0.0168	33465.3	8.53
	R20191101644_50_TIAN,7320	R.IVEKR.A	644.409	0.01044	2	1	20.11	0	0.0502	0|0	tr|W6NI07|W6NI07_HAECO		8.75	1		0	2	MASCOT		T
$110-1	tr|W6NI29|W6NI29_HAECO EF hand domain containing protein OS=Haemonchus contortus OX=6289 GN=HCOI_01273400 PE=4 SV=1	1	1	0.0588	19788.8	4.66
	R20191101644_50_TIAN,14033	K.EAFNMIDQNR.D	1237.56	-0.00055	2	1	43.14	0	0.000153	0|0	tr|W6NI29|W6NI29_HAECO		4.37	0		0	2	MASCOT		T
$111-1	tr|W6NI77|W6NI77_HAECO Uncharacterized protein (Fragment) OS=Haemonchus contortus OX=6289 GN=HCOI_01754100 PE=4 SV=1	1	1	0.0193	29589.3	5.73
	R20191101644_50_TIAN,6352	R.LLAM*R.V	619.36	-0.00039	2	1	20.38	0	0.0234	0|0	tr|W6NI77|W6NI77_HAECO		9.75	0	15.994919 Oxidation (M)	0	2	MASCOT		T
$112-1	tr|W6NI80|W6NI80_HAECO Acyl-CoA-binding protein domain containing protein OS=Haemonchus contortus OX=6289 GN=HCOI_01539100 PE=4 SV=1	1	1	0.0575	9447.86	8.83
	R20191101644_50_TIAN,3810	K.KGM*SK.E	566.297	0.00324	1	1	21	0	0.0639	0|0	tr|W6NI80|W6NI80_HAECO		10	1	15.994919 Oxidation (M)	0	2	MASCOT		T
$113-1	tr|W6NIH4|W6NIH4_HAECO Protein WNK-1, isoform m (Fragment) OS=Haemonchus contortus OX=6289 GN=HCOI_01900600 PE=4 SV=1	1	1	0.0146	42338.4	6.08
	R20191101644_50_TIAN,4930	K.LDSELR.K	732.389	-0.00354	2	1	25.28	0	0.00978	0|0	tr|W6NIH4|W6NIH4_HAECO		4.37	0		0	2	MASCOT		T
$114-1	tr|W6NJ12|W6NJ12_HAECO Filament domain containing protein (Fragment) OS=Haemonchus contortus OX=6289 GN=HCOI_02013700 PE=3 SV=1	1	1	0.0241	34176.2	4.86
	R20191101644_50_TIAN,13830	K.IDELLVK.L	829.503	-0.0001	2	1	28.35	0	0.00468	0|0	tr|W6NJ12|W6NJ12_HAECO		4.37	0		0	2	MASCOT		T
$115-1	tr|W6NJE9|W6NJE9_HAECO C. briggsae CBR-GLD-1 protein OS=Haemonchus contortus OX=6289 GN=HCOI_00072200 PE=4 SV=1	1	1	0.0169	39881.1	9.12
$115-2	tr|W6NG74|W6NG74_HAECO KH domain-containing protein OS=Haemonchus contortus OX=6289 GN=HCOI_00072400 PE=4 SV=1	1	1	0.0169	39874.1	9.12
	R20191101644_50_TIAN,6789	R.NPILER.L	741.425	-0.00091	2	1	34.09	0	0.000565	0|0	tr|W6NJE9|W6NJE9_HAECO/tr|W6NG74|W6NG74_HAECO		6	0		0	2	MASCOT		T
$116-1	tr|W6NK27|W6NK27_HAECO Vinculin alpha-catenin domain containing protein OS=Haemonchus contortus OX=6289 GN=HCOI_01703000 PE=4 SV=1	1	1	0.0071	93653.3	6.23
	R20191101644_50_TIAN,5093	R.LEQALR.W	729.425	-0.00079	2	1	29.47	0	0.0052	0|0	tr|W6NK27|W6NK27_HAECO		6	0		0	2	MASCOT		T
$117-1	tr|W6NKL0|W6NKL0_HAECO DNA RNA helicase domain containing protein (Fragment) OS=Haemonchus contortus OX=6289 GN=HCOI_01303500 PE=4 SV=1	1	1	0.0373	31738.4	9.13
	R20191101644_50_TIAN,23447	R.MLDMGFEPQIR.K	1336.64	-0.00193	2	1	43.62	0	8.04e-05	0|0	tr|W6NKL0|W6NKL0_HAECO		4.37	0		0	2	MASCOT		T
$118-1	tr|W6NKM1|W6NKM1_HAECO Succinate dehydrogenase [ubiquinone] iron-sulfur subunit, mitochondrial OS=Haemonchus contortus OX=6289 GN=HCOI_01735500 PE=3 SV=1	1	1	0.0471	31564.4	9
$118-2	tr|Q25040|Q25040_HAECO Succinate dehydrogenase subunit b (Fragment) OS=Haemonchus contortus OX=6289 PE=2 SV=1	1	1	0.1008	14961.4	9.02
	R20191101644_50_TIAN,5638	K.CHTIMNCTKTCPK.N	1650.72	0.03292	3	1	46.27	0	5.9e-06	0|0	tr|W6NKM1|W6NKM1_HAECO/tr|Q25040|Q25040_HAECO		8.68	1		0	2	MASCOT		T
$119-1	tr|W6NKN2|W6NKN2_HAECO Protein synthesis factor and Translation elongation factor EFTu EF1A domain containing protein OS=Haemonchus contortus OX=6289 GN=HCOI_01827400 PE=4 SV=1	1	1	0.0093	71320.5	8.22
$119-2	tr|W6N8G6|W6N8G6_HAECO C. briggsae CBR-SMG-5 protein OS=Haemonchus contortus OX=6289 GN=HCOI_00085300 PE=4 SV=1	1	1	0.0099	69269.1	7.19
	R20191101644_50_TIAN,8469	R.LVEAIK.S ! R.LVEALK.D	672.429	-0.0003	2	1	21.77	0	0.00931	0|0	tr|W6N8G6|W6N8G6_HAECO ! tr|W6NKN2|W6NKN2_HAECO		6	0		0	2	MASCOT		T
$120-1	tr|W6NKU7|W6NKU7_HAECO BBS7 OS=Haemonchus contortus OX=6289 GN=HCOI_01773100 PE=4 SV=1	1	1	0.0516	17733	5.96
	R20191101644_50_TIAN,14975	R.KLMAAALK.E	845.528	0.01679	2	1	20.83	0	0.0136	0|0	tr|W6NKU7|W6NKU7_HAECO		10	1		0	2	MASCOT		T
$121-1	tr|W6NN49|W6NN49_HAECO Uncharacterized protein (Fragment) OS=Haemonchus contortus OX=6289 GN=HCOI_00041600 PE=4 SV=1	1	1	0.0405	17064.4	8.75
	R20191101644_50_TIAN,5647	R.IAIDGK.L	616.366	-0.00109	2	1	30.48	0	0.00582	0|0	tr|W6NN49|W6NN49_HAECO		5.84	0		0	2	MASCOT		T
$122-1	tr|W6NNX8|W6NNX8_HAECO Serine/threonine protein phosphatase 2A regulatory subunit OS=Haemonchus contortus OX=6289 GN=HCOI_00530700 PE=3 SV=1	1	1	0.0232	59809.3	6.59
	R20191101644_50_TIAN,10118	K.CVSSPHFQVAER.A	1416.67	0.00052	3	1	21.46	0	0.0143	0|0	tr|W6NNX8|W6NNX8_HAECO		6.74	0		0	2	MASCOT		T
$123-1	tr|W6NPH2|W6NPH2_HAECO CRE-NPP-3 protein OS=Haemonchus contortus OX=6289 GN=HCOI_00683700 PE=4 SV=1	1	1	0.0083	81573	5.6
	R20191101644_50_TIAN,10011	K.LMEIER.N	790.413	-0.00075	2	1	27.3	0	0.00503	0|0	tr|W6NPH2|W6NPH2_HAECO		4.53	0		0	2	MASCOT		T
$124-1	tr|W6NRZ4|W6NRZ4_HAECO Ankyrin and KAP P-loop domain containing protein OS=Haemonchus contortus OX=6289 GN=HCOI_00034000 PE=4 SV=1	1	1	0.0036	153355	5.9
$124-2	tr|W6NXT0|W6NXT0_HAECO RNA-directed DNA polymerase (Reverse transcriptase) domain containing protein (Fragment) OS=Haemonchus contortus OX=6289 GN=HCOI_01389900 PE=4 SV=1	1	1	0.0143	39564.9	8.67
$124-3	tr|W6N9T7|W6N9T7_HAECO Peptidase M14 domain containing protein OS=Haemonchus contortus OX=6289 GN=HCOI_00604000 PE=4 SV=1	1	1	0.0107	53261	7.99
$124-4	tr|W6NBI9|W6NBI9_HAECO Serine threonine protein kinase-related domain containing protein OS=Haemonchus contortus OX=6289 GN=HCOI_00744700 PE=4 SV=1	1	1	0.0065	87417.4	8.08
$124-5	tr|W6NMU0|W6NMU0_HAECO Ribosome maturation protein SBDS domain containing protein OS=Haemonchus contortus OX=6289 GN=HCOI_00918100 PE=4 SV=1	1	1	0.0198	28775.9	9.05
	R20191101644_50_TIAN,8003	K.IILEK.G ! R.LLIEK.N ! R.LLIEK.E ! R.LLLEK.H ! R.LLLEK.F	615.408	-0.00246	2	1	26.32	0	0.00385	0|0	tr|W6NMU0|W6NMU0_HAECO ! tr|W6NBI9|W6NBI9_HAECO ! tr|W6N9T7|W6N9T7_HAECO ! tr|W6NXT0|W6NXT0_HAECO ! tr|W6NRZ4|W6NRZ4_HAECO		6	0		0	2	MASCOT		T
$125-1	tr|W6NS31|W6NS31_HAECO DOMON domain containing protein OS=Haemonchus contortus OX=6289 GN=HCOI_01135700 PE=4 SV=1	1	1	0.0303	18533.5	9.19
	R20191101644_50_TIAN,6535	K.LLSYK.N	623.376	-0.00108	2	1	25.58	0	0.00083	0|0	tr|W6NS31|W6NS31_HAECO		8.59	0		0	2	MASCOT		T
$126-1	tr|W6NS53|W6NS53_HAECO Metridin ShK toxin domain containing protein OS=Haemonchus contortus OX=6289 GN=HCOI_01083600 PE=4 SV=1	1	1	0.0617	9330.86	7.59
$126-2	tr|W6NCS2|W6NCS2_HAECO Metridin ShK toxin domain containing protein OS=Haemonchus contortus OX=6289 GN=HCOI_01083500 PE=4 SV=1	1	1	0.0617	9395.96	8.19
	R20191101644_50_TIAN,8643	K.SLFDK.F	609.324	-0.00105	1	1	35.97	0	0.00185	0|0	tr|W6NS53|W6NS53_HAECO/tr|W6NCS2|W6NCS2_HAECO		5.55	0		0	2	MASCOT		T
$127-1	tr|W6NSC6|W6NSC6_HAECO RNA recognition motif domain containing protein (Fragment) OS=Haemonchus contortus OX=6289 GN=HCOI_01303900 PE=4 SV=1	1	1	0.0242	38451.5	8.94
	R20191101644_50_TIAN,27195	K.NFAFIEFR.S	1043.53	-0.00418	2	1	33.12	0	0.000829	0|0	tr|W6NSC6|W6NSC6_HAECO		6	0		0	2	MASCOT		T
$128-1	tr|W6NSK4|W6NSK4_HAECO Ras domain containing protein OS=Haemonchus contortus OX=6289 GN=HCOI_01339100 PE=4 SV=1	1	1	0.0748	23620.3	6.22
	R20191101644_50_TIAN,28836	R.FQPVHDLTIGVEFGAR.M	1785.93	-0.00378	3	1	64.28	0	5.97e-07	0|0	tr|W6NSK4|W6NSK4_HAECO		5.32	0		0	2	MASCOT		T
$129-1	tr|W6NT55|W6NT55_HAECO GCN5-related N-acetyltransferase domain containing protein OS=Haemonchus contortus OX=6289 GN=HCOI_00043200 PE=4 SV=1	1	1	0.0275	24155.8	6.18
	R20191101644_50_TIAN,4860	R.LGLASR.L	616.378	-0.002	2	1	31.37	0	0.00368	0|0	tr|W6NT55|W6NT55_HAECO		9.75	0		0	2	MASCOT		T
$130-1	tr|W6NT96|W6NT96_HAECO Actin actin domain containing protein OS=Haemonchus contortus OX=6289 GN=HCOI_01442500 PE=3 SV=1	1	1	0.0283	47632.7	5.63
	R20191101644_50_TIAN,22612	R.HGIVEDWDLMER.F	1499.69	-0.00282	3	1	34.26	0	0.000581	0|0	tr|W6NT96|W6NT96_HAECO		4.31	0		0	2	MASCOT		T
$131-1	tr|W6NTB6|W6NTB6_HAECO Protein T12D8.9, isoform b OS=Haemonchus contortus OX=6289 GN=HCOI_01450300 PE=4 SV=1	1	1	0.0054	128857	8.43
	R20191101644_50_TIAN,4278	K.IDQTLK.H	717.414	-0.00332	2	1	25.87	0	0.00789	0|0	tr|W6NTB6|W6NTB6_HAECO		5.84	0		0	2	MASCOT		T
$132-1	tr|W6NTU4|W6NTU4_HAECO Dynein light chain OS=Haemonchus contortus OX=6289 GN=HCOI_01508900 PE=3 SV=1	1	1	0.0787	10357.8	6.81
	R20191101644_50_TIAN,15341	K.DIAAYIK.K	793.445	-0.00088	2	1	38.09	0	0.000481	0|0	tr|W6NTU4|W6NTU4_HAECO		5.84	0		0	2	MASCOT		T
$133-1	tr|W6NU55|W6NU55_HAECO Uncharacterized protein (Fragment) OS=Haemonchus contortus OX=6289 GN=HCOI_02062700 PE=4 SV=1	1	1	0.25	4439.01	11.72
	R20191101644_50_TIAN,20182	K.IARELEQQKR.S	1270.72	-0.01642	2	1	20.81	0	0.0116	0|0	tr|W6NU55|W6NU55_HAECO		8.75	2		0	2	MASCOT		T
$134-1	tr|W6NU63|W6NU63_HAECO Mitogen-activated protein kinase (Fragment) OS=Haemonchus contortus OX=6289 GN=HCOI_01237700 PE=4 SV=1	1	1	0.0237	39030.2	5.57
$134-2	tr|W6NEK7|W6NEK7_HAECO Mitogen-activated protein kinase OS=Haemonchus contortus OX=6289 GN=HCOI_01237000 PE=3 SV=1	1	1	0.0264	34903.9	8.09
	R20191101644_50_TIAN,15269	K.ICDFGLAR.V ! K.ICDFGLAR.I	951.472	-0.0004	2	1	40.9	0	0.000163	0|0	tr|W6NEK7|W6NEK7_HAECO ! tr|W6NU63|W6NU63_HAECO		5.83	0		0	2	MASCOT		T
$135-1	tr|W6NUL9|W6NUL9_HAECO Integrase catalytic domain-containing protein OS=Haemonchus contortus OX=6289 GN=HCOI_00732300 PE=4 SV=1	1	1	0.0034	238362	9.01
	R20191101644_50_TIAN,18053	R.IALDILK.T	785.513	-0.00063	2	1	21.5	0	0.00956	0|0	tr|W6NUL9|W6NUL9_HAECO		5.84	0		0	2	MASCOT		T
$136-1	tr|W6NUQ7|W6NUQ7_HAECO Tyrosinase domain containing protein (Fragment) OS=Haemonchus contortus OX=6289 GN=HCOI_01590300 PE=4 SV=1	1	1	0.0251	23188.1	7.23
$136-2	tr|W6NCB7|W6NCB7_HAECO Tyrosinase domain containing protein OS=Haemonchus contortus OX=6289 GN=HCOI_01171200 PE=4 SV=1	1	1	0.0082	70787.2	8.18
	R20191101644_50_TIAN,4361	R.LLTPR.D	599.388	-0.00067	2	1	26.29	0	0.00317	0|0	tr|W6NUQ7|W6NUQ7_HAECO/tr|W6NCB7|W6NCB7_HAECO		9.75	0		0	2	MASCOT		T
$137-1	tr|W6NWR9|W6NWR9_HAECO FAD-dependent pyridine nucleotide-disulphide oxidoreductase domain containing protein (Fragment) OS=Haemonchus contortus OX=6289 GN=HCOI_01309100 PE=4 SV=1	1	1	0.0085	64693.4	5.72
	R20191101644_50_TIAN,12849	R.ILYLR.G	677.434	-0.00132	2	1	34.65	0	6.86e-05	0|0	tr|W6NWR9|W6NWR9_HAECO		8.75	0		0	2	MASCOT		T
$138-1	tr|W6NXI3|W6NXI3_HAECO Uncharacterized protein OS=Haemonchus contortus OX=6289 GN=HCOI_01870400 PE=4 SV=1	1	1	0.031	37337	9.97
	R20191101644_50_TIAN,13411	R.SESELEADFK.L	1154.52	-0.0125	2	1	37.53	0	0.000274	0|0	tr|W6NXI3|W6NXI3_HAECO		4	0		0	2	MASCOT		T
$139-1	tr|W6NXI7|W6NXI7_HAECO Ras domain containing protein OS=Haemonchus contortus OX=6289 GN=HCOI_01871600 PE=4 SV=1	1	1	0.1122	10923.1	4.33
	R20191101644_50_TIAN,13369	K.IVVLGSGGVGK.S	985.604	-0.00255	2	1	38.97	0	0.000228	0|0	tr|W6NXI7|W6NXI7_HAECO		8.75	0		0	2	MASCOT		T
$140-1	tr|W6NXM7|W6NXM7_HAECO Serine/threonine-protein phosphatase (Fragment) OS=Haemonchus contortus OX=6289 GN=HCOI_01806700 PE=3 SV=1	1	1	0.0622	25363.6	4.88
	R20191101644_50_TIAN,23215	R.QITQVYGFYDECLR.K	1791.84	0.0054	2	1	58.83	0	2.49e-06	0|0	tr|W6NXM7|W6NXM7_HAECO		4.37	0		0	2	MASCOT		T
$141-1	tr|W6NYA3|W6NYA3_HAECO Ras domain containing protein OS=Haemonchus contortus OX=6289 GN=HCOI_01968300 PE=4 SV=1	1	1	0.0545	18643.2	8.37
	R20191101644_50_TIAN,15380	K.VPIVIVGNK.L	938.603	-0.00099	2	1	25.02	0	0.000472	0|0	tr|W6NYA3|W6NYA3_HAECO		8.72	0		0	2	MASCOT		T
$142-1	tr|W6NYD3|W6NYD3_HAECO RNA-directed DNA polymerase (Reverse transcriptase) and Integrase domain containing protein OS=Haemonchus contortus OX=6289 GN=HCOI_01986400 PE=4 SV=1	1	1	0.0101	67273	8.62
	R20191101644_50_TIAN,6957	K.AGLRLK.A	657.441	0.01047	2	1	22.18	0	0.0166	0|0	tr|W6NYD3|W6NYD3_HAECO		11	1		0	2	MASCOT		T
----- summary -----
Total protein	: 182
Total protein group	: 142
UniPepCount	ProteinGroupCount	Percent	ProteinCount	Percent
1	115	0.8099	144	0.7912
2	11	0.0775	15	0.0824
3	5	0.0352	6	0.033
4	2	0.0141	2	0.011
5	3	0.0211	3	0.0165
6	1	0.007	1	0.0055
7	2	0.0141	8	0.044
8	2	0.0141	2	0.011
13	1	0.007	1	0.0055
