# Supplementary material for: Identification of excretory and secretory proteins from Haemonchus contortus inducing a Th9 immune response in goats
Source: Vet Res. 2022 May 21;53:36. doi: 10.1186/s13567-022-01055-8 (PMC9123704; doi:10.1186/s13567-022-01055-8)
Supplement: Supplementary file 3 — Additional file 3. Shared proteins between in vivo and in vitro experiments. [file 13567_2022_1055_MOESM3_ESM.xlsx]

## Sheet: Sheet1
Shared proteins between in vivo and in vitro investigation.
Proteins description	Uniprot ID	Biological Processes	Molecular Function	Cellular Components
Heat shock protein 70	I6MZD7	-	ATP binding	-
Eukaryotic translation initiation factor 3 subunit A	W6NHT8	-	translation initiation factor activity	eukaryotic translation initiation factor 3 complex
Uncharacterized protein	W6NAJ1	-	-	-
Pleckstrin homology domain containing protein	W6NC30	-	-	-
Cytoplasmic FMR1-interacting domain containing protein	W6NDK5	-	-	-
Nematode cuticle collagen and Collagen triple helix repeat domain containing protein	W6NG19	-	structural constituent of cuticle	collagen trimer; integral component of membrane
CRE-HUM-2 protein	W6NMY9	-	-	-
RNA-directed DNA polymerase (Reverse transcriptase) domain containing protein	W6NNE9	-	RNA-directed DNA polymerase activity	-
Ribonuclease II R domain containing protein	W6NV24	-	ribonuclease activity; RNA binding	-
Retrotransposon domain containing protein	W6NR87	-	nucleic acid binding; aspartic-type endopeptidase activity	-
IF protein	B8ZX15	-	nucleic acid binding; ATP binding	-
RNA-directed DNA polymerase (Reverse transcriptase) domain containing protein	W6NVC3	-	RNA-directed DNA polymerase activity	-
p-glycoprotein 9b	V5J262	-	ATPase activity; ATP binding; ATPase-coupled transmembrane transporter activity	integral component of membrane
Major sperm protein	W6NAL3	-	-	cytoskeleton
Ribosomal protein S6	W6N9R1	-	-	ribosome
Uncharacterized protein	W6NBA0	-	-	integral component of membrane
Uncharacterized protein	W6NBX9	regulation of apoptotic process	-	-
Actin actin domain containing protein	W6NCW7	-	ATP binding	Cytoskeleton; cytoplasm
Transcription factor and Oxoglutarate iron-dependent oxygenase domain containing protein	W6ND72	-	sequence-specific DNA binding; DNA-binding transcription factor activity; oxidoreductase activity	nucleus
Bardet-Biedl syndrome 1 protein isoform 2	W6NDG1	non-motile cilium assembly	-	BBSome
Ankyrin and Sad1 UNC and Mib-herc2 and HECT domain containing protein	W6NDE6	-	metal ion binding; ubiquitin-protein transferase activity	-
Peptidase S28 domain containing protein	W6NDI2	-	serine-type peptidase activity	-
Serine threonine protein kinase-related domain containing protein	W6NF57	chromosome separatio; mitotic cell cycle checkpoint	protein serine/threonine/tyrosine kinase activity; ATP binding; protein serine/threonine kinase activity	-
Dbl homology (DH) domain containing protein	W6NFF6	regulation of Rho protein signal transduction	Rho guanyl-nucleotide exchange factor activity	-
Cadherin domain containing protein	W6NFQ3	homophilic cell adhesion via plasma membrane adhesion molecules	calcium ion binding	plasma membrane
K Homology domain containing protein	W6NGT0	-	RNA binding	-
Zinc finger domain containing protein	W6NH26	-	nucleic acid binding; zinc ion binding; aspartic-type endopeptidase activity	-
RNA-directed DNA polymerase (Reverse transcriptase) domain containing protein	W6NFR9	-	RNA-directed DNA polymerase activity	-
Protein WNK-1, isoform m	W6NIH4	-	-	-
7TM GPCR domain containing protein	W6NQ86	-	G protein-coupled receptor activity	integral component of membrane
FAD-dependent pyridine nucleotide-disulphide oxidoreductase and Electron transfer flavoprotein-ubiquinone oxidoreductase domain containing protein	W6NPW4	-	electron-transferring-flavoprotein dehydrogenase activity	-
DUF1758 domain-containing protein	W6NR83	-	aspartic-type endopeptidase activity	-
Uncharacterized protein	W6NVE0	-	-	-
Putative RNA methylase domain containing protein	W6NWA8	-	nucleic acid binding; methyltransferase activity	-
Uncharacterized protein	W6NWS9	mitotic cytokinesis; spindle assembly	-	-
Immunoglobulin I-set and Fibronectin and Serine threonine protein kinase-related domain containing protein	W6NRC6	-	protein kinase activity; ATP binding	-
