# Supplementary material for: Identification of excretory and secretory proteins from Haemonchus contortus inducing a Th9 immune response in goats
Source: Vet Res. 2022 May 21;53:36. doi: 10.1186/s13567-022-01055-8 (PMC9123704; doi:10.1186/s13567-022-01055-8)
Supplement: Supplementary file 4 — Additional file 4. Shared proteins among different developmental stages (7, 15, 35 and 50 dpi). [file 13567_2022_1055_MOESM4_ESM.xlsx]

## Sheet: Sheet1
Shared proteins among different development stages (7, 15, 35 and 50 dpi).
Proteins description	Uniprot ID	Biological Processes	Molecular Function	Cellular Components
Pleckstrin homology domain containing protein	W6NC30	-	-	-
Nematode cuticle collagen and Collagen triple helix repeat domain containing protein	W6NG19	-	structural constituent of cuticle	collagen trimer; integral component of membrane
Dbl homology (DH) domain containing protein	W6NFF6	regulation of Rho protein signal transduction	Rho guanyl-nucleotide exchange factor activity	-
Uncharacterized protein	W6NFW7	-	-	integral component of membrane
