# Supplementary material for: Identification of excretory and secretory proteins from Haemonchus contortus inducing a Th9 immune response in goats
Source: Vet Res. 2022 May 21;53:36. doi: 10.1186/s13567-022-01055-8 (PMC9123704; doi:10.1186/s13567-022-01055-8)
Supplement: Supplementary file 5 — Additional file 5. Shared proteins between 7 and 15 dpi. [file 13567_2022_1055_MOESM5_ESM.xlsx]

## Sheet: Sheet1
Shared proteins between 7 and 15 dpi.
Proteins description	Uniprot ID	Biological Processes	Molecular Function	Cellular Components
Uncharacterized protein	W6NAJ1	-	-	-
Pleckstrin homology domain containing protein	W6NC30	-	-	-
Cytoplasmic FMR1-interacting domain containing protein	W6NDK5	-	-	-
Dbl homology (DH) domain containing protein	W6NFF6	regulation of Rho protein signal transduction	Rho guanyl-nucleotide exchange factor activity	-
RNA-directed DNA polymerase (Reverse transcriptase) domain containing protein	W6NNE9	-	RNA-directed DNA polymerase activity	-
Uncharacterized protein	W6NBX9	regulation of apoptotic process	-	-
Peptidase S28 domain containing protein	W6NDI2	-	serine-type peptidase activity	-
Nematode cuticle collagen and Collagen triple helix repeat domain containing protein	W6NG19	-	structural constituent of cuticle	collagen trimer; integral component of membrane
Protein WNK-1, isoform m	W6NIH4	-	-	-
DUF1758 domain-containing protein	W6NR83	-	aspartic-type endopeptidase activity	-
Retrotransposon domain containing protein	W6NR87	-	nucleic acid binding; aspartic-type endopeptidase activity	-
Ribonuclease II R domain containing protein	W6NV24	-	ribonuclease activity; RNA binding	-
RNA-directed DNA polymerase (Reverse transcriptase) domain containing protein	W6NVC3	-	RNA-directed DNA polymerase activity	-
Uncharacterized protein	W6NVE0	-	-	-
Putative RNA methylase domain containing protein	W6NWA8	-	nucleic acid binding; methyltransferase activity	-
DNA helicase	W6NNF6	DNA replication initiation ;-	DNA helicase activity;-;ATP binding;DNA binding	MCM complex ;nucleus ;-
ATPase domain containing protein	W6NHS9	-	proton-transporting ATPase activity, rotational mechanism ;-	;proton-transporting two-sector ATPase complex, catalytic domain E22
Uncharacterized protein	W6NFW7	-	-	integral component of membrane
CBN-RDE-1 protein	W6NER4	-	-	-
Inner centromere protein domain containing protein	W6NE27	regulation of mitotic cytokinesis; mitotic sister chromatid segregation	-	-
Immunoglobulin I-set and Fibronectin and Serine threonine protein kinase-related domain containing protein	W6NRC6	-	protein kinase activity;ATP binding	-
