# Supplementary material for: Identification of excretory and secretory proteins from Haemonchus contortus inducing a Th9 immune response in goats
Source: Vet Res. 2022 May 21;53:36. doi: 10.1186/s13567-022-01055-8 (PMC9123704; doi:10.1186/s13567-022-01055-8)
Supplement: Supplementary file 6 — Additional file 6. Shared proteins between 15 and 35 dpi. [file 13567_2022_1055_MOESM6_ESM.xlsx]

## Sheet: Sheet1
Shared proteins between 15 and 35 dpi.
Proteins description	Uniprot ID	Biological Processes	Molecular Function	Cellular Components
Uncharacterized protein	W6NAJ1	-	-	-
Myosin-6-like	W6N9L2	-	-	-
Pleckstrin homology domain containing protein	W6NC30	-	-	-
Uncharacterized protein	W6NGF3	mitotic cytokinesis; spindle assembly	-	-
RNA-directed DNA polymerase (Reverse transcriptase) domain containing protein	W6NNE9	-	RNA-directed DNA polymerase activity	-
Aminopeptidase	A0A140EQK2	-	metallopeptidase activity; zinc ion binding; aminopeptidase activity	-
p-glycoprotein 3	V5J311	-	ATPase activity; ATP binding; ATPase-coupled transmembrane transporter activity	integral component of membrane
p-glycoprotein 9b	V5J262	-	ATPase activity; ATP binding; ATPase-coupled transmembrane transporter activity	integral component of membrane
PAZ domain-containing protein	W6ND07	gene silencing by RNA	-	-
Transcription factor and Oxoglutarate iron-dependent oxygenase domain containing protein	W6ND72	-	sequence-specific DNA binding; DNA-binding transcription factor activity; oxidoreductase activity	nucleus
Cytoplasmic FMR1-interacting domain containing protein	W6NDK5	-	-	-
Inner centromere protein domain containing protein	W6NE27	regulation of mitotic cytokinesis; mitotic sister chromatid segregation	-	-
Dbl homology (DH) domain containing protein	W6NFF6	regulation of Rho protein signal transduction	Rho guanyl-nucleotide exchange factor activity	-
Uncharacterized protein	W6NFW7	-	-	integral component of membrane
Nematode cuticle collagen and Collagen triple helix repeat domain containing protein	W6NG19	-	structural constituent of cuticle	collagen trimer; integral component of membrane
Zinc finger domain containing protein	W6NMG7	-	nucleic acid binding; zinc ion binding; aspartic-type endopeptidase activity	-
DUF1758 domain-containing protein	W6NR83	-	aspartic-type endopeptidase activity	-
RNA-directed DNA polymerase (Reverse transcriptase) domain containing protein	W6NVC3	-	RNA-directed DNA polymerase activity	-
Ribonuclease II R domain containing protein	W6NV24	-	ribonuclease activity; RNA binding	-
Uncharacterized protein	W6NVE0	-	-	-
