# Supplementary material for: Identification of excretory and secretory proteins from Haemonchus contortus inducing a Th9 immune response in goats
Source: Vet Res. 2022 May 21;53:36. doi: 10.1186/s13567-022-01055-8 (PMC9123704; doi:10.1186/s13567-022-01055-8)
Supplement: Supplementary file 7 — Additional file 7. Shared proteins between 35 and 50 dpi. [file 13567_2022_1055_MOESM7_ESM.xlsx]

## Sheet: Sheet1
Shared proteins between 35 and 50 dpi.
Proteins description	Uniprot ID	Biological Processes	Molecular Function	Cellular Components
Pleckstrin homology domain containing protein	W6NC30	-	-	-
Nematode cuticle collagen and Collagen triple helix repeat domain containing protein	W6NG19	-	structural constituent of cuticle	collagen trimer; integral component of membrane
Bardet-Biedl syndrome 1 protein isoform 2	W6NDG1	non-motile cilium assembly	-	BBSome
Dbl homology (DH) domain containing protein	W6NFF6	regulation of Rho protein signal transduction	Rho guanyl-nucleotide exchange factor activity	-
Uncharacterized protein	W6NFW7	-	-	integral component of membrane
Dmoj\GI14771-PA	W6NED4	mitochondrion-endoplasmic reticulum membrane tethering; lipid transport; mitochondrial calcium ion homeostasis	lipid binding	Membrane; mitochondria-associated endoplasmic reticulum membrane; mitochondrion
