# Supplementary material for: Identification of excretory and secretory proteins from Haemonchus contortus inducing a Th9 immune response in goats
Source: Vet Res. 2022 May 21;53:36. doi: 10.1186/s13567-022-01055-8 (PMC9123704; doi:10.1186/s13567-022-01055-8)
Supplement: Supplementary file 8 — Additional file 8. GO annotation of Th9 cell-binding proteins based on the cellular component, biological process and molecular function categories. [file 13567_2022_1055_MOESM8_ESM.xlsx]

## Sheet: Sheet1
GO annotation of Th9 cell binding proteins based on the categories of cellular component, biological process and molecular function.
ProteinID	ProteinName	gene_id	gene_name	BP	MF	CC	GO_Term
A0A126UB22	Aminopeptidase		ap-5	-	metallopeptidase activity [GO:0008237];zinc ion binding [GO:0008270];aminopeptidase activity [GO:0004177]	-	-;metallopeptidase activity [GO:0008237];zinc ion binding [GO:0008270];aminopeptidase activity [GO:0004177];-
A0A140EQK2	Aminopeptidase		ap-13	-	metallopeptidase activity [GO:0008237];zinc ion binding [GO:0008270];aminopeptidase activity [GO:0004177]	-	-;metallopeptidase activity [GO:0008237];zinc ion binding [GO:0008270];aminopeptidase activity [GO:0004177];-
A0A4P8VNH5	Glyceraldehyde-3-phosphate dehydrogenase		GAPDH	-	-	-	-
A0A4V1ELK3	Cytochrome c oxidase subunit 2		cox2	oxidation-reduction process [GO:0055114]	metal ion binding [GO:0046872]	integral component of membrane [GO:0016021];mitochondrial inner membrane [GO:0005743];respirasome [GO:0070469]	oxidation-reduction process [GO:0055114];metal ion binding [GO:0046872];integral component of membrane [GO:0016021];mitochondrial inner membrane [GO:0005743];respirasome [GO:0070469]
B8ZX15	IF protein		if	-	nucleic acid binding [GO:0003676];ATP binding [GO:0005524]	-	-;nucleic acid binding [GO:0003676];ATP binding [GO:0005524];-
C5J0J5	Tubulin beta chain			-;microtubule-based process [GO:0007017]	structural constituent of cytoskeleton [GO:0005200];GTP binding [GO:0005525];-;GTPase activity [GO:0003924]	-;microtubule [GO:0005874];cytoplasm [GO:0005737]	-;microtubule-based process [GO:0007017];structural constituent of cytoskeleton [GO:0005200];GTP binding [GO:0005525];-;GTPase activity [GO:0003924];-;microtubule [GO:0005874];cytoplasm [GO:0005737]
C5J0J6	Tubulin beta chain		tbb-isotype-2	microtubule-based process [GO:0007017]	GTP binding [GO:0005525];GTPase activity [GO:0003924];structural constituent of cytoskeleton [GO:0005200]	cytoplasm [GO:0005737];microtubule [GO:0005874]	microtubule-based process [GO:0007017];GTP binding [GO:0005525];GTPase activity [GO:0003924];structural constituent of cytoskeleton [GO:0005200];cytoplasm [GO:0005737];microtubule [GO:0005874]
C7B179	Heat shock protein 90		hsp90	protein folding [GO:0006457]	ATP binding [GO:0005524];unfolded protein binding [GO:0051082]	-	protein folding [GO:0006457];ATP binding [GO:0005524];unfolded protein binding [GO:0051082];-
C7ETR2	Glutamate dehydrogenase			cellular amino acid metabolic process [GO:0006520]	nucleotide binding [GO:0000166];oxidoreductase activity, acting on the CH-NH2 group of donors, NAD or NADP as acceptor [GO:0016639]	-	cellular amino acid metabolic process [GO:0006520];nucleotide binding [GO:0000166];oxidoreductase activity, acting on the CH-NH2 group of donors, NAD or NADP as acceptor [GO:0016639];-
D0UVJ2	Beta-tubulin isotype 1			microtubule-based process [GO:0007017]	GTP binding [GO:0005525];GTPase activity [GO:0003924];structural constituent of cytoskeleton [GO:0005200]	microtubule [GO:0005874]	microtubule-based process [GO:0007017];GTP binding [GO:0005525];GTPase activity [GO:0003924];structural constituent of cytoskeleton [GO:0005200];microtubule [GO:0005874]
D2TEA4	ADP/ATP translocase		ant-1	-	transmembrane transporter activity [GO:0022857]	integral component of membrane [GO:0016021];mitochondrial inner membrane [GO:0005743]	-;transmembrane transporter activity [GO:0022857];integral component of membrane [GO:0016021];mitochondrial inner membrane [GO:0005743]
D6MYF2	Nicotinic acetylcholine receptor non-alpha subunit 29.4			-	acetylcholine-gated cation-selective channel activity [GO:0022848];transmembrane signaling receptor activity [GO:0004888]	cell junction [GO:0030054];integral component of membrane [GO:0016021];postsynaptic membrane [GO:0045211]	-;acetylcholine-gated cation-selective channel activity [GO:0022848];transmembrane signaling receptor activity [GO:0004888];cell junction [GO:0030054];integral component of membrane [GO:0016021];postsynaptic membrane [GO:0045211]
E1UW35	V-type proton ATPase subunit a		vha-6	-	proton transmembrane transporter activity [GO:0015078]	integral component of membrane [GO:0016021];vacuolar proton-transporting V-type ATPase, V0 domain [GO:0000220]	-;proton transmembrane transporter activity [GO:0015078];integral component of membrane [GO:0016021];vacuolar proton-transporting V-type ATPase, V0 domain [GO:0000220]
E5LLK2	Triosephosphate isomerase		TPI	gluconeogenesis [GO:0006094];glycolytic process [GO:0006096]	triose-phosphate isomerase activity [GO:0004807]	-	gluconeogenesis [GO:0006094];glycolytic process [GO:0006096];triose-phosphate isomerase activity [GO:0004807];-
E9M4Q7	RIO-1 kinase		riok-1	-	ATP binding [GO:0005524];protein serine/threonine kinase activity [GO:0004674]	-	-;ATP binding [GO:0005524];protein serine/threonine kinase activity [GO:0004674];-
F6MDM0	Phosphoglycerate kinase			glycolytic process [GO:0006096]	ATP binding [GO:0005524];phosphoglycerate kinase activity [GO:0004618]	-	glycolytic process [GO:0006096];ATP binding [GO:0005524];phosphoglycerate kinase activity [GO:0004618];-
I6MZD7	Heat shock protein 70			-	ATP binding [GO:0005524]	-	-;ATP binding [GO:0005524];-
P50719	Tubulin alpha chain			microtubule-based process [GO:0007017]	GTP binding [GO:0005525];GTPase activity [GO:0003924];structural constituent of cytoskeleton [GO:0005200]	cytoplasm [GO:0005737];microtubule [GO:0005874]	microtubule-based process [GO:0007017];GTP binding [GO:0005525];GTPase activity [GO:0003924];structural constituent of cytoskeleton [GO:0005200];cytoplasm [GO:0005737];microtubule [GO:0005874]
Q4G338	Peptidyl-prolyl cis-trans isomerase E			peptidyl-proline modification [GO:0018208];protein folding [GO:0006457];protein peptidyl-prolyl isomerization [GO:0000413]	DNA binding [GO:0003677];nucleotide binding [GO:0000166];peptide binding [GO:0042277];peptidyl-prolyl cis-trans isomerase activity [GO:0003755];RNA binding [GO:0003723]	nucleus [GO:0005634]	peptidyl-proline modification [GO:0018208];protein folding [GO:0006457];protein peptidyl-prolyl isomerization [GO:0000413];DNA binding [GO:0003677];nucleotide binding [GO:0000166];peptide binding [GO:0042277];peptidyl-prolyl cis-trans isomerase activity [GO:0003755];RNA binding [GO:0003723];nucleus [GO:0005634]
Q6J3P3	Peroxiredoxin			cell redox homeostasis [GO:0045454]	peroxiredoxin activity [GO:0051920]	cell [GO:0005623]	cell redox homeostasis [GO:0045454];peroxiredoxin activity [GO:0051920];cell [GO:0005623]
Q6T754	UNC-18		unc-18	vesicle docking involved in exocytosis [GO:0006904]	-	-	vesicle docking involved in exocytosis [GO:0006904];-;-
Q86LL7	Serotonin receptor protein			-	G protein-coupled serotonin receptor activity [GO:0004993]	integral component of plasma membrane [GO:0005887]	-;G protein-coupled serotonin receptor activity [GO:0004993];integral component of plasma membrane [GO:0005887]
Q9U5P5	Aminopeptidase		h11-2	-	aminopeptidase activity [GO:0004177];metallopeptidase activity [GO:0008237];zinc ion binding [GO:0008270]	integral component of membrane [GO:0016021]	-;aminopeptidase activity [GO:0004177];metallopeptidase activity [GO:0008237];zinc ion binding [GO:0008270];integral component of membrane [GO:0016021]
QUYUE7	GATA transcription factor OS=Haemonchus contortus OX=6289 GN=elt-2 PE=4 SV=1 - [Q7YUE7_HAECO]			-	-	-	-
R4X606	Tubulin beta chain		tbb-isotype-3	microtubule-based process [GO:0007017]	GTP binding [GO:0005525];GTPase activity [GO:0003924];structural constituent of cytoskeleton [GO:0005200]	cytoplasm [GO:0005737];microtubule [GO:0005874]	microtubule-based process [GO:0007017];GTP binding [GO:0005525];GTPase activity [GO:0003924];structural constituent of cytoskeleton [GO:0005200];cytoplasm [GO:0005737];microtubule [GO:0005874]
U5F0E7	Tubulin beta chain		tbb-isotype-4	microtubule-based process [GO:0007017]	GTP binding [GO:0005525];GTPase activity [GO:0003924];structural constituent of cytoskeleton [GO:0005200]	cytoplasm [GO:0005737];microtubule [GO:0005874]	microtubule-based process [GO:0007017];GTP binding [GO:0005525];GTPase activity [GO:0003924];structural constituent of cytoskeleton [GO:0005200];cytoplasm [GO:0005737];microtubule [GO:0005874]
U5HK48	Phosphoethanolamine N-methyltransferase 2			-	methyltransferase activity [GO:0008168]	-	-;methyltransferase activity [GO:0008168];-
U6NW26	Protein C50F2.4		HCOI_00054200	-	-	-	-
U6NX93	Aminopeptidase		ap-10	-	aminopeptidase activity [GO:0004177];metallopeptidase activity [GO:0008237];zinc ion binding [GO:0008270]	-	-;aminopeptidase activity [GO:0004177];metallopeptidase activity [GO:0008237];zinc ion binding [GO:0008270];-
U6NYC0	Ras domain containing protein		HCOI_01291200	small GTPase mediated signal transduction [GO:0007264]	GTP binding [GO:0005525];GTPase activity [GO:0003924]	-	small GTPase mediated signal transduction [GO:0007264];GTP binding [GO:0005525];GTPase activity [GO:0003924];-
U6PAC8	Malic enzyme		HCOI_00841300	-	malate dehydrogenase (decarboxylating) (NAD+) activity [GO:0004471];metal ion binding [GO:0046872];NAD binding [GO:0051287]	-	-;malate dehydrogenase (decarboxylating) (NAD+) activity [GO:0004471];metal ion binding [GO:0046872];NAD binding [GO:0051287];-
U6PLR8	Uncharacterized protein			-	-	-	-
U6PV93	Outer mitochondrial membrane transport complex protein domain containing protein		HCOI_01648500	-	-	SAM complex [GO:0001401]	-;-;SAM complex [GO:0001401]
U6PW36	Enolase			glycolytic process [GO:0006096]	magnesium ion binding [GO:0000287];phosphopyruvate hydratase activity [GO:0004634]	phosphopyruvate hydratase complex [GO:0000015]	glycolytic process [GO:0006096];magnesium ion binding [GO:0000287];phosphopyruvate hydratase activity [GO:0004634];phosphopyruvate hydratase complex [GO:0000015]
U6PY91	GTP-binding nuclear protein		HCOI_01156000	nucleocytoplasmic transport [GO:0006913];protein transport [GO:0015031]	GTP binding [GO:0005525];GTPase activity [GO:0003924]	nucleus [GO:0005634]	nucleocytoplasmic transport [GO:0006913];protein transport [GO:0015031];GTP binding [GO:0005525];GTPase activity [GO:0003924];nucleus [GO:0005634]
U6PYU5	Protein C56G2.3		HCOI_00201900	-	-	-	-
V5J227	p-glycoprotein 10			-	ATP binding [GO:0005524];ATPase activity [GO:0016887];ATPase-coupled transmembrane transporter activity [GO:0042626]	integral component of membrane [GO:0016021]	-;ATP binding [GO:0005524];ATPase activity [GO:0016887];ATPase-coupled transmembrane transporter activity [GO:0042626];integral component of membrane [GO:0016021]
V5J262	p-glycoprotein 9b			-	ATPase activity [GO:0016887];-;ATP binding [GO:0005524];ATPase-coupled transmembrane transporter activity [GO:0042626]	-;integral component of membrane [GO:0016021]	-;ATPase activity [GO:0016887];-;ATP binding [GO:0005524];ATPase-coupled transmembrane transporter activity [GO:0042626];-;integral component of membrane [GO:0016021]
V5J311	p-glycoprotein 3			-	ATPase activity [GO:0016887];-;ATP binding [GO:0005524];ATPase-coupled transmembrane transporter activity [GO:0042626]	-;integral component of membrane [GO:0016021]	-;ATPase activity [GO:0016887];-;ATP binding [GO:0005524];ATPase-coupled transmembrane transporter activity [GO:0042626];-;integral component of membrane [GO:0016021]
W6N9J3	Bromodomain transcription factor domain containing protein		HCOI_00096300	-	protein heterodimerization activity [GO:0046982]	-	-;protein heterodimerization activity [GO:0046982];-
W6N9L1	RNA-directed DNA polymerase (Reverse transcriptase) domain containing protein			-	RNA-directed DNA polymerase activity [GO:0003964]	-	-;RNA-directed DNA polymerase activity [GO:0003964];-
W6N9L2	Myosin-6-like			-	-	-	-
W6N9R1	Ribosomal protein S6			-	-	ribosome [GO:0005840]	-;-;ribosome [GO:0005840]
W6NA07	Centromere protein Cenp-B domain containing protein			-	sequence-specific DNA binding [GO:0043565]	-	-;sequence-specific DNA binding [GO:0043565];-
W6NA21	DNA polymerase alpha epsilon domain containing protein		HCOI_00271500	DNA replication [GO:0006260]	DNA binding [GO:0003677];DNA-directed DNA polymerase activity [GO:0003887]	-	DNA replication [GO:0006260];DNA binding [GO:0003677];DNA-directed DNA polymerase activity [GO:0003887];-
W6NAJ1	Uncharacterized protein			-	-	-	-
W6NAL3	Major sperm protein			-	-	cytoskeleton [GO:0005856]	-;-;cytoskeleton [GO:0005856]
W6NAL4	Heat shock protein 70 domain containing protein		HCOI_00589700	protein folding [GO:0006457]	ATP binding [GO:0005524];unfolded protein binding [GO:0051082]	-	protein folding [GO:0006457];ATP binding [GO:0005524];unfolded protein binding [GO:0051082];-
W6NAQ5	Dbl homology (DH) domain containing protein			regulation of Rho protein signal transduction [GO:0035023];-	-;Rho guanyl-nucleotide exchange factor activity [GO:0005089]	-	regulation of Rho protein signal transduction [GO:0035023];-;-;Rho guanyl-nucleotide exchange factor activity [GO:0005089];-
W6NAS1	Uncharacterized protein			-	-	-	-
W6NAV5	Protein K08F8.5, isoform b		HCOI_00944200	-	-	-	-
W6NAX3	ATPase domain containing protein		HCOI_00713300	-	ATP binding [GO:0005524]	integral component of membrane [GO:0016021]	-;ATP binding [GO:0005524];integral component of membrane [GO:0016021]
W6NAZ5	Poly [ADP-ribose] polymerase			protein ADP-ribosylation [GO:0006471];-	NAD+ ADP-ribosyltransferase activity [GO:0003950];-	-	protein ADP-ribosylation [GO:0006471];-;NAD+ ADP-ribosyltransferase activity [GO:0003950];-;-
W6NB25	RNA-processing protein domain containing protein		HCOI_01001700	RNA processing [GO:0006396]	-	-	RNA processing [GO:0006396];-;-
W6NB31	HTH cro/C1-type domain-containing protein		HCOI_00806600	-	-	-	-
W6NBA0	Uncharacterized protein			-	-	integral component of membrane [GO:0016021]	-;-;integral component of membrane [GO:0016021]
W6NBA3	DNA RNA helicase domain containing protein		HCOI_00688100	-	ATP binding [GO:0005524];helicase activity [GO:0004386];nucleic acid binding [GO:0003676]	-	-;ATP binding [GO:0005524];helicase activity [GO:0004386];nucleic acid binding [GO:0003676];-
W6NBF6	Cytoplasmic intermediate filament (IF) protein		HCOI_00917800	-	-	-	-
W6NBG8	Diacylglycerol kinase domain containing protein		HCOI_01183900	-	NAD+ kinase activity [GO:0003951]	-	-;NAD+ kinase activity [GO:0003951];-
W6NBI9	Serine threonine protein kinase-related domain containing protein			-	protein kinase activity [GO:0004672];ATP binding [GO:0005524]	-	-;protein kinase activity [GO:0004672];ATP binding [GO:0005524];-
W6NBK6	PDZ and LIM domain protein Zasp		HCOI_00950500	-	metal ion binding [GO:0046872]	-	-;metal ion binding [GO:0046872];-
W6NBM1	Extracellular ligand-binding receptor domain containing protein		HCOI_00965600	-	-	integral component of membrane [GO:0016021]	-;-;integral component of membrane [GO:0016021]
W6NBP7	Eukaryotic rRNA processing and Zinc iron permease domain containing protein			-	metal ion transmembrane transporter activity [GO:0046873];-	-;integral component of membrane [GO:0016021]	-;metal ion transmembrane transporter activity [GO:0046873];-;-;integral component of membrane [GO:0016021]
W6NBQ5	C. briggsae CBR-SAX-2 protein		HCOI_00996100	cell morphogenesis [GO:0000902]	-	-	cell morphogenesis [GO:0000902];-;-
W6NBR0	Mitogen-activated protein kinase		HCOI_00998300	-	ATP binding [GO:0005524];MAP kinase activity [GO:0004707]	-	-;ATP binding [GO:0005524];MAP kinase activity [GO:0004707];-
W6NBR8	Peptidase aspartic and Ubiquitin-associated translation elongation factor EF1B domain containing protein		HCOI_00815400	-	aspartic-type endopeptidase activity [GO:0004190];translation elongation factor activity [GO:0003746]	-	-;aspartic-type endopeptidase activity [GO:0004190];translation elongation factor activity [GO:0003746];-
W6NBT0	ABC transporter domain-containing protein		HCOI_02083200	-	ATP binding [GO:0005524];ATPase activity [GO:0016887]	-	-;ATP binding [GO:0005524];ATPase activity [GO:0016887];-
W6NBX9	Uncharacterized protein			regulation of apoptotic process [GO:0042981]	-	-	regulation of apoptotic process [GO:0042981];-;-
W6NC30	Pleckstrin homology domain containing protein			-	-	-	-
W6NC54	C-type lectin and Fibrinogen domain containing protein		HCOI_01253700	-	carbohydrate binding [GO:0030246]	-	-;carbohydrate binding [GO:0030246];-
W6NC67	Ribosomal protein L6 domain containing protein		HCOI_00096700	translation [GO:0006412]	rRNA binding [GO:0019843];structural constituent of ribosome [GO:0003735]	ribosome [GO:0005840]	translation [GO:0006412];rRNA binding [GO:0019843];structural constituent of ribosome [GO:0003735];ribosome [GO:0005840]
W6NC91	Zinc finger domain containing protein			-	-	-	-
W6NC97	Dehydrogenase domain containing protein		HCOI_01276200	tricarboxylic acid cycle [GO:0006099]	oxoglutarate dehydrogenase (succinyl-transferring) activity [GO:0004591];thiamine pyrophosphate binding [GO:0030976]	-	tricarboxylic acid cycle [GO:0006099];oxoglutarate dehydrogenase (succinyl-transferring) activity [GO:0004591];thiamine pyrophosphate binding [GO:0030976];-
W6NCC8	Uncharacterized protein		HCOI_00997900	-	-	-	-
W6NCE7	Telomerase activating protein Est1 domain containing protein		HCOI_02167500	-	-	-	-
W6NCH1	Midasin		HCOI_01031700	-	-	-	-
W6NCL0	Phosphotransferase		HCOI_01077000	cellular glucose homeostasis [GO:0001678];glycolytic process [GO:0006096]	ATP binding [GO:0005524];glucose binding [GO:0005536];hexokinase activity [GO:0004396]	cell [GO:0005623]	cellular glucose homeostasis [GO:0001678];glycolytic process [GO:0006096];ATP binding [GO:0005524];glucose binding [GO:0005536];hexokinase activity [GO:0004396];cell [GO:0005623]
W6NCL5	Protein ZK1055.6, isoform b		HCOI_00284000	-	-	mitochondrion [GO:0005739]	-;-;mitochondrion [GO:0005739]
W6NCT1	Golgi SNAP receptor complex member 1		HCOI_01283400	endoplasmic reticulum to Golgi vesicle-mediated transport [GO:0006888];protein transport [GO:0015031]	-	cis-Golgi network [GO:0005801];Golgi membrane [GO:0000139];integral component of membrane [GO:0016021]	endoplasmic reticulum to Golgi vesicle-mediated transport [GO:0006888];protein transport [GO:0015031];-;cis-Golgi network [GO:0005801];Golgi membrane [GO:0000139];integral component of membrane [GO:0016021]
W6NCV3	RED domain containing protein		HCOI_01058400	-	-	nucleus [GO:0005634]	-;-;nucleus [GO:0005634]
W6NCW7	Actin actin domain containing protein			-	-;ATP binding [GO:0005524]	-;cytoskeleton [GO:0005856];cytoplasm [GO:0005737]	-;-;ATP binding [GO:0005524];-;cytoskeleton [GO:0005856];cytoplasm [GO:0005737]
W6NCX9	7TM GPCR domain containing protein		HCOI_01142100	-	G protein-coupled receptor activity [GO:0004930]	integral component of membrane [GO:0016021]	-;G protein-coupled receptor activity [GO:0004930];integral component of membrane [GO:0016021]
W6NCY5	Protein ced-11			-	-	integral component of membrane [GO:0016021]	-;-;integral component of membrane [GO:0016021]
W6NCZ0	Leucine-rich repeat and Immunoglobulin I-set and Haem peroxidase domain containing protein		HCOI_01481400	embryonic body morphogenesis [GO:0010172];regulation of axon regeneration [GO:0048679];response to oxidative stress [GO:0006979]	heme binding [GO:0020037];peroxidase activity [GO:0004601]	-	embryonic body morphogenesis [GO:0010172];regulation of axon regeneration [GO:0048679];response to oxidative stress [GO:0006979];heme binding [GO:0020037];peroxidase activity [GO:0004601];-
W6ND07	PAZ domain-containing protein			gene silencing by RNA [GO:0031047]	-	-	gene silencing by RNA [GO:0031047];-;-
W6ND09	Basic leucine zipper domain containing protein		HCOI_00530900	-	DNA-binding transcription factor activity [GO:0003700]	-	-;DNA-binding transcription factor activity [GO:0003700];-
W6ND19	WD40 repeat domain containing protein		HCOI_00542600	-	-	nucleus [GO:0005634]	-;-;nucleus [GO:0005634]
W6ND39	Chloride channel protein			-	-;voltage-gated chloride channel activity [GO:0005247]	-;integral component of membrane [GO:0016021]	-;-;voltage-gated chloride channel activity [GO:0005247];-;integral component of membrane [GO:0016021]
W6ND72	Transcription factor and Oxoglutarate iron-dependent oxygenase domain containing protein			-	sequence-specific DNA binding [GO:0043565];DNA-binding transcription factor activity [GO:0003700];-;oxidoreductase activity [GO:0016491]	nucleus [GO:0005634];-	-;sequence-specific DNA binding [GO:0043565];DNA-binding transcription factor activity [GO:0003700];-;oxidoreductase activity [GO:0016491];nucleus [GO:0005634];-
W6NDB9	Zinc finger and Nuclear hormone receptor domain containing protein			-	DNA-binding transcription factor activity [GO:0003700];-;zinc ion binding [GO:0008270];steroid hormone receptor activity [GO:0003707];sequence-specific DNA binding [GO:0043565]	nucleus [GO:0005634];-	-;DNA-binding transcription factor activity [GO:0003700];-;zinc ion binding [GO:0008270];steroid hormone receptor activity [GO:0003707];sequence-specific DNA binding [GO:0043565];nucleus [GO:0005634];-
W6NDE6	Ankyrin and Sad1 UNC and Mib-herc2 and HECT domain containing protein			-	metal ion binding [GO:0046872];ubiquitin-protein transferase activity [GO:0004842]	-	-;metal ion binding [GO:0046872];ubiquitin-protein transferase activity [GO:0004842];-
W6NDG1	Bardet-Biedl syndrome 1 protein isoform 2			-;non-motile cilium assembly [GO:1905515]	-	BBSome [GO:0034464];-	-;non-motile cilium assembly [GO:1905515];-;BBSome [GO:0034464];-
W6NDI2	Peptidase S28 domain containing protein			-	serine-type peptidase activity [GO:0008236]	-	-;serine-type peptidase activity [GO:0008236];-
W6NDK2	Uncharacterized protein			-	-	-	-
W6NDK5	Cytoplasmic FMR1-interacting domain containing protein			-	-	-	-
W6NDL0	Sulfatase domain containing protein		HCOI_02173200	-	sulfuric ester hydrolase activity [GO:0008484]	-	-;sulfuric ester hydrolase activity [GO:0008484];-
W6NDN2	Uso1 p115 like vesicle tethering protein domain containing protein		HCOI_00714300	intracellular protein transport [GO:0006886];vesicle fusion with Golgi apparatus [GO:0048280]	-	Golgi membrane [GO:0000139]	intracellular protein transport [GO:0006886];vesicle fusion with Golgi apparatus [GO:0048280];-;Golgi membrane [GO:0000139]
W6NDP9	Clathrin heavy chain		HCOI_00722600	intracellular protein transport [GO:0006886];vesicle-mediated transport [GO:0016192]	clathrin light chain binding [GO:0032051];structural molecule activity [GO:0005198]	clathrin coat of coated pit [GO:0030132];clathrin coat of trans-Golgi network vesicle [GO:0030130];clathrin complex [GO:0071439]	intracellular protein transport [GO:0006886];vesicle-mediated transport [GO:0016192];clathrin light chain binding [GO:0032051];structural molecule activity [GO:0005198];clathrin coat of coated pit [GO:0030132];clathrin coat of trans-Golgi network vesicle [GO:0030130];clathrin complex [GO:0071439]
W6NDT0	Leucine-rich repeat and 7TM GPCR domain containing protein		HCOI_01105800	-	G protein-coupled receptor activity [GO:0004930];protein-hormone receptor activity [GO:0016500]	integral component of membrane [GO:0016021]	-;G protein-coupled receptor activity [GO:0004930];protein-hormone receptor activity [GO:0016500];integral component of membrane [GO:0016021]
W6NDU7	Ribosomal protein L5 domain containing protein		HCOI_00402400	translation [GO:0006412]	structural constituent of ribosome [GO:0003735]	ribosome [GO:0005840]	translation [GO:0006412];structural constituent of ribosome [GO:0003735];ribosome [GO:0005840]
W6NDZ3	Major sperm protein		HCOI_01343500	translation [GO:0006412]	structural constituent of ribosome [GO:0003735]	cytoskeleton [GO:0005856];integral component of membrane [GO:0016021];ribosome [GO:0005840]	translation [GO:0006412];structural constituent of ribosome [GO:0003735];cytoskeleton [GO:0005856];integral component of membrane [GO:0016021];ribosome [GO:0005840]
W6NE27	Inner centromere protein domain containing protein			regulation of mitotic cytokinesis [GO:1902412];mitotic sister chromatid segregation [GO:0000070]	-	-	regulation of mitotic cytokinesis [GO:1902412];mitotic sister chromatid segregation [GO:0000070];-;-
W6NE28	Mitogen-activated protein kinase		HCOI_01504600	-	ATP binding [GO:0005524];MAP kinase activity [GO:0004707]	-	-;ATP binding [GO:0005524];MAP kinase activity [GO:0004707];-
W6NE31	Uncharacterized protein		HCOI_01689700	-	-	-	-
W6NE34	Nucleolar GTP-binding 1 domain containing protein			-	GTP binding [GO:0005525];-	nucleolus [GO:0005730];-	-;GTP binding [GO:0005525];-;nucleolus [GO:0005730];-
W6NE54	Zinc metalloproteinase			-;molting cycle, collagen and cuticulin-based cuticle [GO:0018996]	-;zinc ion binding [GO:0008270];metalloendopeptidase activity [GO:0004222]	-;extracellular region [GO:0005576]	-;molting cycle, collagen and cuticulin-based cuticle [GO:0018996];-;zinc ion binding [GO:0008270];metalloendopeptidase activity [GO:0004222];-;extracellular region [GO:0005576]
W6NE94	A disintegrin and metalloproteinase with		HCOI_01520500	integrin-mediated signaling pathway [GO:0007229]	-	-	integrin-mediated signaling pathway [GO:0007229];-;-
W6NED4	Dmoj\GI14771-PA			mitochondrion-endoplasmic reticulum membrane tethering [GO:1990456];-;lipid transport [GO:0006869];mitochondrial calcium ion homeostasis [GO:0051560]	-;lipid binding [GO:0008289]	membrane [GO:0016020];-;mitochondria-associated endoplasmic reticulum membrane [GO:0044233];mitochondrion [GO:0005739]	mitochondrion-endoplasmic reticulum membrane tethering [GO:1990456];-;lipid transport [GO:0006869];mitochondrial calcium ion homeostasis [GO:0051560];-;lipid binding [GO:0008289];membrane [GO:0016020];-;mitochondria-associated endoplasmic reticulum membrane [GO:0044233];mitochondrion [GO:0005739]
W6NEL5	Aldo keto reductase domain containing protein		HCOI_00043600	-	oxidoreductase activity [GO:0016491]	-	-;oxidoreductase activity [GO:0016491];-
W6NEN2	GRP1 binding protein		HCOI_01572400	-	-	-	-
W6NER4	CBN-RDE-1 protein			-	-	-	-
W6NES8	Uncharacterized protein K02A2.6-like		HCOI_01602700	-	-	-	-
W6NET3	WD40 repeat domain containing protein		HCOI_01482300	-	-	-	-
W6NEU0	Actin-related protein 2		HCOI_01614200	Arp2/3 complex-mediated actin nucleation [GO:0034314]	actin binding [GO:0003779];ATP binding [GO:0005524]	Arp2/3 protein complex [GO:0005885];cytoplasm [GO:0005737]	Arp2/3 complex-mediated actin nucleation [GO:0034314];actin binding [GO:0003779];ATP binding [GO:0005524];Arp2/3 protein complex [GO:0005885];cytoplasm [GO:0005737]
W6NEW1	Tenascin-like		HCOI_01619000	-	-	-	-
W6NEX5	Uncharacterized protein			-	-	-	-
W6NEY2	Myb and AT hook domain containing protein		HCOI_00988000	-	DNA binding [GO:0003677]	-	-;DNA binding [GO:0003677];-
W6NF31	CBN-NSY-1 protein		HCOI_01656800	-	-	-	-
W6NF32	Miro and Serine threonine protein kinase-related and Like-Sm ribonucleoprotein domain containing protein		HCOI_01031600	-	ATP binding [GO:0005524];protein kinase activity [GO:0004672]	-	-;ATP binding [GO:0005524];protein kinase activity [GO:0004672];-
W6NF34	COG4 transport domain containing protein			-	-	-	-
W6NF57	Serine threonine protein kinase-related domain containing protein			-;chromosome separation [GO:0051304];mitotic cell cycle checkpoint [GO:0007093]	-;protein serine/threonine/tyrosine kinase activity [GO:0004712];ATP binding [GO:0005524];protein serine/threonine kinase activity [GO:0004674]	-	-;chromosome separation [GO:0051304];mitotic cell cycle checkpoint [GO:0007093];-;protein serine/threonine/tyrosine kinase activity [GO:0004712];ATP binding [GO:0005524];protein serine/threonine kinase activity [GO:0004674];-
W6NFF6	Dbl homology (DH) domain containing protein			regulation of Rho protein signal transduction [GO:0035023];-	-;Rho guanyl-nucleotide exchange factor activity [GO:0005089]	-	regulation of Rho protein signal transduction [GO:0035023];-;-;Rho guanyl-nucleotide exchange factor activity [GO:0005089];-
W6NFI6	Reverse transcriptase family member		HCOI_01642400	-	RNA-directed DNA polymerase activity [GO:0003964]	-	-;RNA-directed DNA polymerase activity [GO:0003964];-
W6NFP3	Uncharacterized protein			snRNA processing [GO:0016180];-	-	integrator complex [GO:0032039];-	snRNA processing [GO:0016180];-;-;integrator complex [GO:0032039];-
W6NFQ3	Cadherin domain containing protein			homophilic cell adhesion via plasma membrane adhesion molecules [GO:0007156];-	-;calcium ion binding [GO:0005509]	plasma membrane [GO:0005886];-	homophilic cell adhesion via plasma membrane adhesion molecules [GO:0007156];-;-;calcium ion binding [GO:0005509];plasma membrane [GO:0005886];-
W6NFR9	RNA-directed DNA polymerase (Reverse transcriptase) domain containing protein			-	RNA-directed DNA polymerase activity [GO:0003964]	-	-;RNA-directed DNA polymerase activity [GO:0003964];-
W6NFT3	CCHC-type domain-containing protein			-	nucleic acid binding [GO:0003676];zinc ion binding [GO:0008270]	-	-;nucleic acid binding [GO:0003676];zinc ion binding [GO:0008270];-
W6NFW7	Uncharacterized protein			-	-	integral component of membrane [GO:0016021]	-;-;integral component of membrane [GO:0016021]
W6NFY6	Actin-binding FH2 domain containing protein		HCOI_01230100	-	-	-	-
W6NFZ0	S1 domain containing protein OS=Haemonchus contortus OX=6289 GN=HCOI_01753400 PE=4 SV=1 - [W6NFZ0_HAECO]			-	-	-	-
W6NFZ3	Uncharacterized protein			-	-	-	-
W6NG03	Frizzled domain containing protein			multicellular organism development [GO:0007275];-;Wnt signaling pathway [GO:0016055]	-	-;extracellular region [GO:0005576]	multicellular organism development [GO:0007275];-;Wnt signaling pathway [GO:0016055];-;-;extracellular region [GO:0005576]
W6NG19	Nematode cuticle collagen and Collagen triple helix repeat domain containing protein			-	-;structural constituent of cuticle [GO:0042302]	collagen trimer [GO:0005581];-;integral component of membrane [GO:0016021]	-;-;structural constituent of cuticle [GO:0042302];collagen trimer [GO:0005581];-;integral component of membrane [GO:0016021]
W6NGF3	Uncharacterized protein			mitotic cytokinesis [GO:0000281];spindle assembly [GO:0051225]	-	-	mitotic cytokinesis [GO:0000281];spindle assembly [GO:0051225];-;-
W6NGH1	Uncharacterized protein			-	-	-	-
W6NGL5	DNA RNA helicase domain containing protein			-	nucleic acid binding [GO:0003676];ATP binding [GO:0005524];helicase activity [GO:0004386]	-	-;nucleic acid binding [GO:0003676];ATP binding [GO:0005524];helicase activity [GO:0004386];-
W6NGL8	Uncharacterized protein		HCOI_01650000	-	-	integral component of membrane [GO:0016021]	-;-;integral component of membrane [GO:0016021]
W6NGT0	K Homology domain containing protein			-	RNA binding [GO:0003723]	-	-;RNA binding [GO:0003723];-
W6NH01	NADH:ubiquinone oxidoreductase domain containing protein		HCOI_01687400	-	NADH dehydrogenase (ubiquinone) activity [GO:0008137]	-	-;NADH dehydrogenase (ubiquinone) activity [GO:0008137];-
W6NH26	Zinc finger domain containing protein			-	nucleic acid binding [GO:0003676];zinc ion binding [GO:0008270];aspartic-type endopeptidase activity [GO:0004190]	-	-;nucleic acid binding [GO:0003676];zinc ion binding [GO:0008270];aspartic-type endopeptidase activity [GO:0004190];-
W6NH30	Ras domain containing protein		HCOI_01912000	-	GTP binding [GO:0005525];GTPase activity [GO:0003924]	-	-;GTP binding [GO:0005525];GTPase activity [GO:0003924];-
W6NH93	Cleavage polyadenylation specificity factor domain containing protein		HCOI_01422900	DNA repair [GO:0006281]	-	-	DNA repair [GO:0006281];-;-
W6NHI3	DUF1758 domain-containing protein			-	aspartic-type endopeptidase activity [GO:0004190]	-	-;aspartic-type endopeptidase activity [GO:0004190];-
W6NHI6	Serine threonine protein kinase-related domain containing protein		HCOI_01493000	G protein-coupled receptor signaling pathway [GO:0007186]	ATP binding [GO:0005524];cAMP-dependent protein kinase activity [GO:0004691];protein kinase A regulatory subunit binding [GO:0034237]	-	G protein-coupled receptor signaling pathway [GO:0007186];ATP binding [GO:0005524];cAMP-dependent protein kinase activity [GO:0004691];protein kinase A regulatory subunit binding [GO:0034237];-
W6NHN1	Density-regulated protein		HCOI_01765400	-	translation initiation factor activity [GO:0003743]	-	-;translation initiation factor activity [GO:0003743];-
W6NHP4	Filament and Intermediate filament domain containing protein			-	-	intermediate filament [GO:0005882]	-;-;intermediate filament [GO:0005882]
W6NHS9	ATPase domain containing protein			-	proton-transporting ATPase activity, rotational mechanism [GO:0046961];-	-;proton-transporting two-sector ATPase complex, catalytic domain [GO:0033178]	-;proton-transporting ATPase activity, rotational mechanism [GO:0046961];-;-;proton-transporting two-sector ATPase complex, catalytic domain [GO:0033178]
W6NHT2	Peptidase A2A and RNA-directed DNA polymerase (Reverse transcriptase) domain containing protein		HCOI_02044200	-	aspartic-type endopeptidase activity [GO:0004190];nucleic acid binding [GO:0003676];RNA-directed DNA polymerase activity [GO:0003964];zinc ion binding [GO:0008270]	-	-;aspartic-type endopeptidase activity [GO:0004190];nucleic acid binding [GO:0003676];RNA-directed DNA polymerase activity [GO:0003964];zinc ion binding [GO:0008270];-
W6NHT8	Eukaryotic translation initiation factor 3 subunit A			-	translation initiation factor activity [GO:0003743];-	-;eukaryotic translation initiation factor 3 complex [GO:0005852]	-;translation initiation factor activity [GO:0003743];-;-;eukaryotic translation initiation factor 3 complex [GO:0005852]
W6NI07	Guanylate cyclase		HCOI_01553100	-	-	integral component of membrane [GO:0016021]	-;-;integral component of membrane [GO:0016021]
W6NI29	EF hand domain containing protein		HCOI_01273400	-	calcium ion binding [GO:0005509]	-	-;calcium ion binding [GO:0005509];-
W6NI77	Uncharacterized protein		HCOI_01754100	-	-	-	-
W6NI80	Acyl-CoA-binding protein domain containing protein		HCOI_01539100	-	fatty-acyl-CoA binding [GO:0000062]	-	-;fatty-acyl-CoA binding [GO:0000062];-
W6NIH4	Protein WNK-1, isoform m			-	-	-	-
W6NIK2	HEAT domain containing protein			proteasome assembly [GO:0043248];-	-;molecular adaptor activity [GO:0060090]	-	proteasome assembly [GO:0043248];-;-;molecular adaptor activity [GO:0060090];-
W6NIU4	Uncharacterized protein			-	-	-	-
W6NJ12	Filament domain containing protein		HCOI_02013700	-	-	intermediate filament [GO:0005882]	-;-;intermediate filament [GO:0005882]
W6NJ91	Chaperonin Cpn60 TCP-1 domain containing protein		HCOI_01649800	-	ATP binding [GO:0005524]	-	-;ATP binding [GO:0005524];-
W6NJE9	C. briggsae CBR-GLD-1 protein		HCOI_00072200	-	RNA binding [GO:0003723]	-	-;RNA binding [GO:0003723];-
W6NJL3	RING-type domain-containing protein			-	-;zinc ion binding [GO:0008270]	-;integral component of membrane [GO:0016021]	-;-;zinc ion binding [GO:0008270];-;integral component of membrane [GO:0016021]
W6NK27	Vinculin alpha-catenin domain containing protein		HCOI_01703000	cell adhesion [GO:0007155]	actin filament binding [GO:0051015];structural molecule activity [GO:0005198]	actin cytoskeleton [GO:0015629]	cell adhesion [GO:0007155];actin filament binding [GO:0051015];structural molecule activity [GO:0005198];actin cytoskeleton [GO:0015629]
W6NK69	ABC-1 domain containing protein		HCOI_01991700	-	-	-	-
W6NKL0	DNA RNA helicase domain containing protein		HCOI_01303500	-	ATP binding [GO:0005524];helicase activity [GO:0004386];nucleic acid binding [GO:0003676]	-	-;ATP binding [GO:0005524];helicase activity [GO:0004386];nucleic acid binding [GO:0003676];-
W6NKM1	Succinate dehydrogenase [ubiquinone] iron-sulfur subunit, mitochondrial			tricarboxylic acid cycle [GO:0006099];-	4 iron, 4 sulfur cluster binding [GO:0051539];succinate dehydrogenase (ubiquinone) activity [GO:0008177];electron transfer activity [GO:0009055];metal ion binding [GO:0046872];2 iron, 2 sulfur cluster binding [GO:0051537];-;3 iron, 4 sulfur cluster binding [GO:0051538]	-;mitochondrial inner membrane [GO:0005743]	tricarboxylic acid cycle [GO:0006099];-;4 iron, 4 sulfur cluster binding [GO:0051539];succinate dehydrogenase (ubiquinone) activity [GO:0008177];electron transfer activity [GO:0009055];metal ion binding [GO:0046872];2 iron, 2 sulfur cluster binding [GO:0051537];-;3 iron, 4 sulfur cluster binding [GO:0051538];-;mitochondrial inner membrane [GO:0005743]
W6NKN2	Protein synthesis factor and Translation elongation factor EFTu EF1A domain containing protein		HCOI_01827400	-	GTP binding [GO:0005525];GTPase activity [GO:0003924];translation elongation factor activity [GO:0003746]	-	-;GTP binding [GO:0005525];GTPase activity [GO:0003924];translation elongation factor activity [GO:0003746];-
W6NKU7	BBS7		HCOI_01773100	-	-	-	-
W6NLD0	Putative eukaryotic translation initiation			-	-	eukaryotic translation initiation factor 3 complex [GO:0005852]	-;-;eukaryotic translation initiation factor 3 complex [GO:0005852]
W6NMG7	Zinc finger domain containing protein			-	nucleic acid binding [GO:0003676];zinc ion binding [GO:0008270];aspartic-type endopeptidase activity [GO:0004190]	-	-;nucleic acid binding [GO:0003676];zinc ion binding [GO:0008270];aspartic-type endopeptidase activity [GO:0004190];-
W6NMY9	CRE-HUM-2 protein			-	-	-	-
W6NN49	Uncharacterized protein		HCOI_00041600	-	-	-	-
W6NNE9	RNA-directed DNA polymerase (Reverse transcriptase) domain containing protein			-	RNA-directed DNA polymerase activity [GO:0003964]	-	-;RNA-directed DNA polymerase activity [GO:0003964];-
W6NNF6	DNA helicase			DNA replication initiation [GO:0006270];-	DNA helicase activity [GO:0003678];-;ATP binding [GO:0005524];DNA binding [GO:0003677]	MCM complex [GO:0042555];nucleus [GO:0005634];-	DNA replication initiation [GO:0006270];-;DNA helicase activity [GO:0003678];-;ATP binding [GO:0005524];DNA binding [GO:0003677];MCM complex [GO:0042555];nucleus [GO:0005634];-
W6NNX8	Serine/threonine protein phosphatase 2A regulatory subunit		HCOI_00530700	signal transduction [GO:0007165]	protein phosphatase regulator activity [GO:0019888]	protein phosphatase type 2A complex [GO:0000159]	signal transduction [GO:0007165];protein phosphatase regulator activity [GO:0019888];protein phosphatase type 2A complex [GO:0000159]
W6NPH2	CRE-NPP-3 protein		HCOI_00683700	-	-	nuclear pore [GO:0005643]	-;-;nuclear pore [GO:0005643]
W6NPW4	FAD-dependent pyridine nucleotide-disulphide oxidoreductase and Electron transfer flavoprotein-ubiquinone oxidoreductase domain containing protein			-	electron-transferring-flavoprotein dehydrogenase activity [GO:0004174]	-	-;electron-transferring-flavoprotein dehydrogenase activity [GO:0004174];-
W6NQ86	7TM GPCR domain containing protein			-	G protein-coupled receptor activity [GO:0004930];-	-;integral component of membrane [GO:0016021]	-;G protein-coupled receptor activity [GO:0004930];-;-;integral component of membrane [GO:0016021]
W6NQF7	Ribosomal protein S5 domain containing protein		HCOI_00928000	translation [GO:0006412]	RNA binding [GO:0003723];structural constituent of ribosome [GO:0003735]	small ribosomal subunit [GO:0015935]	translation [GO:0006412];RNA binding [GO:0003723];structural constituent of ribosome [GO:0003735];small ribosomal subunit [GO:0015935]
W6NQT2	Nematode cuticle collagen and Collagen triple helix repeat domain containing protein			-	-;structural constituent of cuticle [GO:0042302]	collagen trimer [GO:0005581];-	-;-;structural constituent of cuticle [GO:0042302];collagen trimer [GO:0005581];-
W6NQZ5	Mitochondrial substrate solute carrier domain containing protein		HCOI_01092000	-	transmembrane transporter activity [GO:0022857]	integral component of membrane [GO:0016021];mitochondrial inner membrane [GO:0005743]	-;transmembrane transporter activity [GO:0022857];integral component of membrane [GO:0016021];mitochondrial inner membrane [GO:0005743]
W6NR83	DUF1758 domain-containing protein			-	aspartic-type endopeptidase activity [GO:0004190]	-	-;aspartic-type endopeptidase activity [GO:0004190];-
W6NR87	Retrotransposon domain containing protein			-	nucleic acid binding [GO:0003676];aspartic-type endopeptidase activity [GO:0004190]	-	-;nucleic acid binding [GO:0003676];aspartic-type endopeptidase activity [GO:0004190];-
W6NR97	Actin actin domain containing protein		HCOI_01138100	-	ATP binding [GO:0005524]	cytoplasm [GO:0005737];cytoskeleton [GO:0005856]	-;ATP binding [GO:0005524];cytoplasm [GO:0005737];cytoskeleton [GO:0005856]
W6NRC6	Immunoglobulin I-set and Fibronectin and Serine threonine protein kinase-related domain containing protein			-	protein kinase activity [GO:0004672];ATP binding [GO:0005524]	-	-;protein kinase activity [GO:0004672];ATP binding [GO:0005524];-
W6NRZ4	Ankyrin and KAP P-loop domain containing protein		HCOI_00034000	-	-	integral component of membrane [GO:0016021]	-;-;integral component of membrane [GO:0016021]
W6NS31	DOMON domain containing protein		HCOI_01135700	-	-	-	-
W6NS53	Metridin ShK toxin domain containing protein		HCOI_01083600	-	-	-	-
W6NSB4	Putative lipoyltransferase 2, mitochondrial			protein lipoylation [GO:0009249];-	lipoyl(octanoyl) transferase activity [GO:0033819];ligase activity [GO:0016874];-;octanoyl transferase activity (acting on glycine-cleavage complex H protein) [GO:0102555]	-;mitochondrion [GO:0005739]	protein lipoylation [GO:0009249];-;lipoyl(octanoyl) transferase activity [GO:0033819];ligase activity [GO:0016874];-;octanoyl transferase activity (acting on glycine-cleavage complex H protein) [GO:0102555];-;mitochondrion [GO:0005739]
W6NSC6	RNA recognition motif domain containing protein		HCOI_01303900	-	RNA binding [GO:0003723]	-	-;RNA binding [GO:0003723];-
W6NSK4	Ras domain containing protein		HCOI_01339100	-	GTP binding [GO:0005525];GTPase activity [GO:0003924]	-	-;GTP binding [GO:0005525];GTPase activity [GO:0003924];-
W6NT04	CCHC-type domain-containing protein			-	nucleic acid binding [GO:0003676];zinc ion binding [GO:0008270]	-	-;nucleic acid binding [GO:0003676];zinc ion binding [GO:0008270];-
W6NT55	GCN5-related N-acetyltransferase domain containing protein		HCOI_00043200	-	N-acetyltransferase activity [GO:0008080]	-	-;N-acetyltransferase activity [GO:0008080];-
W6NT96	Actin actin domain containing protein		HCOI_01442500	Arp2/3 complex-mediated actin nucleation [GO:0034314]	ATP binding [GO:0005524]	Arp2/3 protein complex [GO:0005885]	Arp2/3 complex-mediated actin nucleation [GO:0034314];ATP binding [GO:0005524];Arp2/3 protein complex [GO:0005885]
W6NTA8	Uncharacterized protein			-	N-acetyltransferase activity [GO:0008080]	-	-;N-acetyltransferase activity [GO:0008080];-
W6NTB6	Protein T12D8.9, isoform b		HCOI_01450300	-	-	-	-
W6NTU4	Dynein light chain		HCOI_01508900	microtubule-based process [GO:0007017]	motor activity [GO:0003774]	cytoplasm [GO:0005737];dynein complex [GO:0030286];microtubule [GO:0005874]	microtubule-based process [GO:0007017];motor activity [GO:0003774];cytoplasm [GO:0005737];dynein complex [GO:0030286];microtubule [GO:0005874]
W6NTY7	DNA RNA helicase domain containing protein			-	-	-	-
W6NU55	Uncharacterized protein		HCOI_02062700	-	-	-	-
W6NU63	Mitogen-activated protein kinase		HCOI_01237700	-	ATP binding [GO:0005524];MAP kinase activity [GO:0004707]	-	-;ATP binding [GO:0005524];MAP kinase activity [GO:0004707];-
W6NUL9	Integrase catalytic domain-containing protein		HCOI_00732300	DNA integration [GO:0015074]	nucleic acid binding [GO:0003676]	-	DNA integration [GO:0015074];nucleic acid binding [GO:0003676];-
W6NUQ7	Tyrosinase domain containing protein		HCOI_01590300	-	metal ion binding [GO:0046872];oxidoreductase activity [GO:0016491]	-	-;metal ion binding [GO:0046872];oxidoreductase activity [GO:0016491];-
W6NV24	Ribonuclease II R domain containing protein			-	ribonuclease activity [GO:0004540];RNA binding [GO:0003723]	-	-;ribonuclease activity [GO:0004540];RNA binding [GO:0003723];-
W6NV29	Dynamitin domain containing protein			-;microtubule-based process [GO:0007017]	-	dynactin complex [GO:0005869];-	-;microtubule-based process [GO:0007017];-;dynactin complex [GO:0005869];-
W6NV75	RNA-directed DNA polymerase (Reverse transcriptase) domain containing protein			-	RNA-directed DNA polymerase activity [GO:0003964]	-	-;RNA-directed DNA polymerase activity [GO:0003964];-
W6NVC3	RNA-directed DNA polymerase (Reverse transcriptase) domain containing protein			-	RNA-directed DNA polymerase activity [GO:0003964]	-	-;RNA-directed DNA polymerase activity [GO:0003964];-
W6NVE0	Uncharacterized protein			-	-	-	-
W6NWA8	Putative RNA methylase domain containing protein			-	nucleic acid binding [GO:0003676];methyltransferase activity [GO:0008168]	-	-;nucleic acid binding [GO:0003676];methyltransferase activity [GO:0008168];-
W6NWF1	C. briggsae CBR-MPS-1 protein			-	-	integral component of membrane [GO:0016021]	-;-;integral component of membrane [GO:0016021]
W6NWN7	Calmodulin-binding domain containing protein			-	small conductance calcium-activated potassium channel activity [GO:0016286];-;calmodulin binding [GO:0005516]	-;integral component of membrane [GO:0016021]	-;small conductance calcium-activated potassium channel activity [GO:0016286];-;calmodulin binding [GO:0005516];-;integral component of membrane [GO:0016021]
W6NWR9	FAD-dependent pyridine nucleotide-disulphide oxidoreductase domain containing protein		HCOI_01309100	-	flavin adenine dinucleotide binding [GO:0050660];oxidoreductase activity [GO:0016491];protein dimerization activity [GO:0046983]	integral component of membrane [GO:0016021]	-;flavin adenine dinucleotide binding [GO:0050660];oxidoreductase activity [GO:0016491];protein dimerization activity [GO:0046983];integral component of membrane [GO:0016021]
W6NWS9	Uncharacterized protein			mitotic cytokinesis [GO:0000281];spindle assembly [GO:0051225]	-	-	mitotic cytokinesis [GO:0000281];spindle assembly [GO:0051225];-;-
W6NWW7	Spectrin repeat and Src homology-3 domain containing protein		HCOI_01792500	-	-	-	-
W6NWZ5	Phosphatidylinositol 3-4-kinase domain containing protein			-	1-phosphatidylinositol 4-kinase activity [GO:0004430]	-	-;1-phosphatidylinositol 4-kinase activity [GO:0004430];-
W6NX95	OBG-type G domain-containing protein		HCOI_00688500	-	GTP binding [GO:0005525]	-	-;GTP binding [GO:0005525];-
W6NXI3	Uncharacterized protein OS=Haemonchus contortus OX=6289 GN=HCOI_01870400 PE=4 SV=1 - [W6NXI3_HAECO]		HCOI_01870400	-	-	-	-
W6NXI7	Ras domain containing protein		HCOI_01871600	signal transduction [GO:0007165]	GTP binding [GO:0005525];GTPase activity [GO:0003924]	membrane [GO:0016020]	signal transduction [GO:0007165];GTP binding [GO:0005525];GTPase activity [GO:0003924];membrane [GO:0016020]
W6NXM7	Serine/threonine-protein phosphatase		HCOI_01806700	-	phosphoprotein phosphatase activity [GO:0004721]	-	-;phosphoprotein phosphatase activity [GO:0004721];-
W6NYA3	Ras domain containing protein		HCOI_01968300	signal transduction [GO:0007165]	GTP binding [GO:0005525];GTPase activity [GO:0003924]	membrane [GO:0016020]	signal transduction [GO:0007165];GTP binding [GO:0005525];GTPase activity [GO:0003924];membrane [GO:0016020]
W6NYD3	RNA-directed DNA polymerase (Reverse transcriptase) and Integrase domain containing protein		HCOI_01986400	DNA integration [GO:0015074]	nucleic acid binding [GO:0003676];RNA-directed DNA polymerase activity [GO:0003964]	-	DNA integration [GO:0015074];nucleic acid binding [GO:0003676];RNA-directed DNA polymerase activity [GO:0003964];-
