# Supplementary material for: Identification of excretory and secretory proteins from Haemonchus contortus inducing a Th9 immune response in goats
Source: Vet Res. 2022 May 21;53:36. doi: 10.1186/s13567-022-01055-8 (PMC9123704; doi:10.1186/s13567-022-01055-8)
Supplement: Supplementary file 10 — Additional file 10. The sequences of HcDR and HcGATA. [file 13567_2022_1055_MOESM10_ESM.txt]

The sequence of HcDR：
GGGCATTCGGTAGTGATTCGAGCTCGGTACCCGGGGATCCTCTAGAGATTCCCAAGCTTCCATGCGTGTCGACGTTCAGAAGAAAGTCCTTAAGCGGAAGTTGGACAAAATGAAGGCTACTCAGGCTAAAATGCGGAAGAAAGAAAAGCATGCCAAGCATAAAGAAGAAGAGGAAGAAGTCGATATTAAAGAAGAGGTTCGTGATGATGCCAACGAGAAAACCGTCCAGAATGGATCTGCTACCGATACTGCTCAGACACCATCTTCTGCTCCAGTTATTGACGATGTCGAGTCGTTTTTTGCTGGAGGGAAAGTGTTTGATAGCTTGAAGGGTAAAGTAAACGACAGGATACTCGAGTCTGTTCGTAAAATGGGATTCACATCAATGACGGAAATTCAAGCAAAAAGTATTGAGCCGCTGTTGGAGGGACGCGACGTACTGGCATCTGCTAAGACAGGCTCTGGAAAAACTTTGGCTTTTCTGATACCAGCCATAGAATTGTTATTGAAACTCGAATGGAAGCAGTACAATGGTACTGGCGTAATAATTGTATCGCCAACACGAGAACTGTCAATGCAAACCTATGGCGTGCTCACAGAGTTGGTAGAGGGGACTAATCTCAGCCATGGGTTGGTGATGGGAGGGTCAAACAGAAGCGCGGAGCAAGAAAAGTTGGCTAAAGGTGTTTCTATACTAGTGGCTACTCCTGGTCGTCTTTTGGATCATCTTCAAAATACGGAACCATTCTTGGTAAAAAATATGAAATGCCTCGTGATTGACGAAGCGGATCGGATCCTCGATATTGGGTTCGAGCTGGAAATGCAACAGATCCTTCGATATTTGCCAAGGAAACGCCAGACTATGCTTTTTTCGGCCACTCATACTCCCAAGGTTGATGAGCTTGTTAAAATATCTCTTCATTCAAATCCAGTCAAACTATCTGTTGCAGAAAAAAGTGAGGCTGCAACTGTAGAGGGTTTGCAACAGGGCTACGTCGTTTGTCCTTCTGAGAAGCGGTTTTTAATGTTGTTTACGTTCCTGAAAAAGAACAAGAATAAGAAGGTTATGGTGTTTTTCTCTTCATGTAATTCTGTCAAATACCATCATGAGTTGTTGAACTACATTGACATTCCTTGTATGTCTATTCATGGAAAGCAAAAACAAGCGAAGCGTACGTCGACGTTCTTCCAGTTCTGCCAGGCGGAAACTGGAATATTGTTGTGTACTGATGTTGCGGCAAGGGGTTTGGATATCCCAGCTGTTGATTGGATTGTTCAGTACGATCCTCCCGATGAGCCGCGCGAATATATTCATCGAGTTGGACGAACAGCACGAGGAAAGGATGGACGTGGAAACGCCTTGCTGGTGCTCCGACCGGAAGAACTTGGTTTTCTCCGGTATCTACGAGCAGCAAAAGTGGTGCTCAATGAATATGAATTCTCGTGGTCTAAGATTGCCAATATACAATCACAATTGGAAAATCTCATCGATAAGAATTACTACTTGAACAAGTCTGCCAAGGAGGCCTACAAGTGTTACGTGAGGGCCTACGACTCACATTCTCTTAAAGATATTTTCGACGTGAATAATCTTGATTTGATAGCCGTGTGCAAGTCCTTTGGATTCTCAGTTCCACCGTTCGTTGACATGCCAATATCCCACAAGCCAAAGGTCCAAATACGATCTCAGCTATCTGGAGCCGGGTATCGTAAGCGACCAAAAGCATTTACTATCAAGCAAAAGACGAGAAAATAAGCGGCCGCAAATAATCGTCGACCTGCAGGCATGCAAGCTTGGCGTAATCCATGT

The sequence of HcGATA：
ATGGAGAATTCTCACGATAGCCAGCCGTTGGCCTATTCAGCAGCGTGGACGACGTCTGACAGACCTCGCATGACCCTTCAACTTCCCACTCAGCCTGCTGAAAAGGAAGAAAAAGATGTGCAACAGTTAACTCGTATGAAAGTCGAACCCGATCTACCTCCGTCTTTCCGACAATCCGTCGTCATTGAACCGCAGCCAGCAGCAGTTGATGTACGACCGAATTATTCCATTATTTCCGGATATCCGCCTCCACCGCTTGAAACTCTGTCGCCGTACAGTGTAGAAAGTATAACTGGTATGGGGATACCGTCATACACCAATAATTATATCTATAGCTATCAACAACCTAATCTCAATTTCCAGCCAGCTCAGTCTTCGGCTATAAATGGAAATATCATCTTCCATCCTTATCCATCAACGACTACTCATTATATAGACACCACAAATAATACATTTGATCTCAATCAGCACTATTTCCCACCTGCGCCTTCATTGGAATGCTTGAAATGTGGCGAATCATGCGGTGACAATCACTCAATAACTGGCGGATATGTATGTGACAACTGTTATCTTGGAATGGACAAGCCAACATATACTTTATATCCTCCCACATCGATGGAGCCCCGGCATACCGTTGAAGCGATCCCCGTCTCTAAGTCAAGAAGCGGCTCATCACATAAGAAACCTTCAGCAGCTCAAAATTCGCAACGGAGGCAAGGCTTGGTTTGTTCAAACTGCGGTGGAACGAATACAACGTTGTGGCGGAGAAATGCCGAGGGAGAACCAGTTTGCAACGCCTGTGGGTTATATTACAAGCTTCACAATGTTCAACGGCCACCAACAATGAAGAAGGACGGACAGCTACAAACCAGGAAACGAAAAGCAAAATCGGATGGAACCAATACTGGTAAGAAGCGGGACCGGTCTAGTAATTATACCCAGTCAACCCAAGCGATTCCAGATCGGAGTACCACTACGTATCAGCCAGCATTCAGTTCGATCGGCTTCTCCAATCAAATAGATAGCAGTTATTCTCAAATGAACGGCTATTCCTCCTCCTGGCAGAGCTCTGGTGGTCTCGGCACATCAGGCTCCGACTCCAGCCACTCATCCGCTTTCCATTCCACCTATCCCTCACCGTATGCGCCATCAATCCCGAAAATATCCGAGGCTCGACATATGGGCGATGATGAGACGCAAGCCGCCACCCAGGGTTTGGTAGAAGATAGTGCTGAAAGATCACCACATGTTTGA
